# Supplementary material for: Genomic Scan for Runs of Homozygosity and Identification of Candidate Genes Under Domestication in Fengjing Pigs
Source: Life (Basel). 2025 Nov 28;15(12):1823. doi: 10.3390/life15121823 (PMC12735110; doi:10.3390/life15121823)
Supplement: Supplementary file 1 [file life-15-01823-s001.zip]

Archive with 5 entries (3 files):
- life-3975205-supplementary/
- life-3975205-supplementary/Supplementary File-life-3975205/
- life-3975205-supplementary/Supplementary File-life-3975205/Table S1.docx
- life-3975205-supplementary/Supplementary File-life-3975205/Table S2.xlsx
- life-3975205-supplementary/Supplementary File-life-3975205/Table S3.xlsx
