# Supplementary material for: Genomic Scan for Runs of Homozygosity and Identification of Candidate Genes Under Domestication in Fengjing Pigs
Source: Life (Basel). 2025 Nov 28;15(12):1823. doi: 10.3390/life15121823 (PMC12735110; doi:10.3390/life15121823)
Supplement: Supplementary file 1 [file life-15-01823-s001.zip › life-3975205-supplementary/Supplementary File-life-3975205/Table S2.xlsx]

## Sheet: Sheet1
Table S2. Detection of ROHs in each genome.
Individual	Chromosome	Start	End	Length (Kb)	Number of SNPs
F50	14	139038925	141719266	2680.34	50
F46	15	29844258	31970187	2125.93	50
F46	1	29619798	34384414	4764.62	50
F42	3	115607707	117787478	2179.77	50
F62	2	141341428	144638423	3297	50
F32	7	115778951	119590214	3811.26	50
F38	18	51570081	55807287	4237.21	50
F142	11	20630808	24830293	4199.49	50
F184	9	128220123	131779855	3559.73	50
F190	2	23709713	26610361	2900.65	50
F250	15	29844258	31970187	2125.93	50
F262	18	143716	3918608	3774.89	50
F282	3	115607707	117787478	2179.77	50
F172	3	115607707	117787478	2179.77	50
F74	3	115607707	117787478	2179.77	50
F74	11	20630808	24830293	4199.49	50
F76	3	115607707	117787478	2179.77	50
F654	9	461788	4144664	3682.88	50
F185	17	30437824	33651909	3214.09	50
F302	11	58341	3324036	3265.7	50
F708	10	57475586	60634967	3159.38	50
F924	18	51570081	55807287	4237.21	50
F946	3	115607707	117787478	2179.77	50
F976	9	122078243	125598102	3519.86	50
F1176	2	23709713	26610361	2900.65	50
F1184	17	30437824	33651909	3214.09	50
F1194	2	23709713	26610361	2900.65	50
F1206	2	23709713	26610361	2900.65	50
F1222	18	51570081	55807287	4237.21	50
F1292	15	118375	2577706	2459.33	50
F1260	14	131231978	132845711	1613.73	50
F1286	3	115607707	117787478	2179.77	50
F1280	9	128436513	132379460	3942.95	50
F1396	11	64127007	66350265	2223.26	50
F88	14	104778677	109659447	4880.77	51
F42	3	129258963	132700427	3441.47	51
F64	3	121317746	124609218	3291.47	51
F132	3	9668888	12280173	2611.29	51
F442	8	30114965	33224214	3109.25	51
F282	9	10418988	13067021	2648.03	51
F322	5	9607748	11417708	1809.96	51
F468	14	104778677	109659447	4880.77	51
F244	11	75207205	79036960	3829.76	51
F185	18	47027652	50558506	3530.86	51
F780	14	130089978	131692256	1602.28	51
F812	3	9668888	12280173	2611.29	51
F806	18	46171480	48291733	2120.25	51
F976	2	128644614	130796876	2152.26	51
F976	18	47027652	50558506	3530.86	51
F976	7	12845781	17861661	5015.88	51
F1130	14	104778677	109659447	4880.77	51
F1260	3	1094697	4477808	3383.11	51
F1396	9	10418988	13067021	2648.03	51
F1396	9	122279486	125730451	3450.97	51
F1396	7	109388785	113847482	4458.7	51
F1380	2	23839965	27361409	3521.45	51
F28	1	262939016	266750060	3811.05	52
F64	1	26423644	28772718	2349.07	52
F52	18	43891115	46713612	2822.5	52
F52	13	5107902	8453887	3345.99	52
F38	18	45259520	47691333	2431.81	52
F250	3	115129612	116947096	1817.48	52
F284	15	135240901	137341801	2100.9	52
F560	3	115129612	116947096	1817.48	52
F560	17	2477049	5702259	3225.21	52
F632	8	29633457	32111854	2478.4	52
F234	10	59061621	62929355	3867.74	52
F340	11	67163088	70436440	3273.35	52
F340	6	27899607	32126721	4227.11	52
F342	6	27899607	32126721	4227.11	52
F302	13	201904539	206014277	4109.74	52
F328	15	29862216	32646909	2784.69	52
F746	3	115129612	116947096	1817.48	52
F782	15	137830652	140216062	2385.41	52
F904	4	113319446	115839660	2520.22	52
F1020	15	253415	3015155	2761.74	52
F1023	7	40855240	45539293	4684.05	52
F1176	4	113319446	115839660	2520.22	52
F1190	15	131162990	133344283	2181.29	52
F1194	5	87660717	90779722	3119.01	52
F1390	15	135240901	137341801	2100.9	52
F1390	1	270263538	274180559	3917.02	52
F42	16	69880347	72072530	2192.18	53
F42	4	123323720	126033652	2709.93	53
F61	4	114161418	116524732	2363.32	53
F166	2	145167272	148814990	3647.72	53
F468	1	4409982	9597483	5187.5	53
F560	2	145167272	148814990	3647.72	53
F234	4	114161418	116524732	2363.32	53
F248	16	63207558	65441767	2234.21	53
F74	4	114161418	116524732	2363.32	53
F654	16	63207558	65441767	2234.21	53
F306	16	69880347	72072530	2192.18	53
F306	4	123323720	126033652	2709.93	53
F946	4	123323720	126033652	2709.93	53
F944	16	63207558	65441767	2234.21	53
F1194	7	115653097	119590214	3937.12	53
F1286	1	270165967	274180559	4014.59	53
F1282	4	15272612	20074465	4801.85	53
F1310	14	46389	2860976	2814.59	53
F1350	1	251139112	253981316	2842.2	53
F16	8	13897758	17041002	3143.24	54
F16	4	15043504	20074465	5030.96	54
F50	17	54768281	58935015	4166.73	54
F50	18	51126413	55807287	4680.88	54
F46	13	11597058	12938302	1341.24	54
F42	13	11597058	12938302	1341.24	54
F132	4	15043504	20074465	5030.96	54
F61	13	11597058	12938302	1341.24	54
F442	3	869940	4477808	3607.87	54
F190	4	15043504	20074465	5030.96	54
F282	4	15043504	20074465	5030.96	54
F35	4	15043504	20074465	5030.96	54
F544	4	15043504	20074465	5030.96	54
F74	6	151234930	154679334	3444.41	54
F74	3	869940	4477808	3607.87	54
F76	3	869940	4477808	3607.87	54
F185	18	51126413	55807287	4680.88	54
F340	3	869940	4477808	3607.87	54
F302	13	11597058	12938302	1341.24	54
F328	13	11597058	12938302	1341.24	54
F742	14	131231978	132940710	1708.73	54
F211	3	869940	4477808	3607.87	54
F882	17	3483618	8511778	5028.16	54
F830	3	869940	4477808	3607.87	54
F1020	4	15043504	20074465	5030.96	54
F1022	4	15043504	20074465	5030.96	54
F1023	4	15043504	20074465	5030.96	54
F1130	13	11597058	12938302	1341.24	54
F1184	3	8951669	11487166	2535.5	54
F1184	1	1016037	4217008	3200.97	54
F1190	1	1016037	4217008	3200.97	54
F1241	5	18185763	21534750	3348.99	54
F16	13	13419396	16674972	3255.58	55
F50	7	4717571	8711094	3993.52	55
F88	1	258416307	261786619	3370.31	55
F88	2	23709713	27361409	3651.7	55
F112	16	69445154	71909069	2463.92	55
F184	5	3243642	7643746	4400.1	55
F246	13	13419396	16674972	3255.58	55
F282	6	30380995	33858081	3477.09	55
F282	5	3243642	7643746	4400.1	55
F284	13	13419396	16674972	3255.58	55
F468	5	89105014	94367121	5262.11	55
F35	13	13419396	16674972	3255.58	55
F35	11	68083259	72448359	4365.1	55
F562	4	65339	4034399	3969.06	55
F632	11	68083259	72448359	4365.1	55
F150	4	65339	4034399	3969.06	55
F74	4	65339	4034399	3969.06	55
F76	4	65339	4034399	3969.06	55
F658	1	19979554	22202227	2222.67	55
F302	5	3243642	7643746	4400.1	55
F306	5	3243642	7643746	4400.1	55
F742	1	19979554	22202227	2222.67	55
F746	1	19979554	22202227	2222.67	55
F708	15	118399751	122205759	3806.01	55
F944	11	68083259	72448359	4365.1	55
F904	2	23709713	27361409	3651.7	55
F904	18	1318130	6533630	5215.5	55
F1020	17	3483618	8813616	5330	55
F1023	15	3804558	6903357	3098.8	55
F1142	2	23709713	27361409	3651.7	55
F1204	5	8617226	10644697	2027.47	55
F1286	15	118399751	122205759	3806.01	55
F1282	1	258416307	261786619	3370.31	55
F1396	4	92215290	97044459	4829.17	55
F1310	11	68083259	72448359	4365.1	55
F18	6	78656410	82530240	3873.83	56
F18	6	165657661	169796854	4139.19	56
F26	15	31939337	36563653	4624.32	56
F42	8	4938842	7664387	2725.55	56
F61	7	115778951	120045403	4266.45	56
F212	6	151165116	154679334	3514.22	56
F108	12	40703215	43952687	3249.47	56
F166	6	165657661	169796854	4139.19	56
F184	13	24427529	29965597	5538.07	56
F282	1	250592663	252918477	2325.82	56
F284	1	250592663	252918477	2325.82	56
F284	11	67991897	72266802	4274.91	56
F560	6	78656410	82530240	3873.83	56
F560	6	165657661	169796854	4139.19	56
F234	4	75153427	79493443	4340.02	56
F244	6	78656410	82530240	3873.83	56
F172	13	24427529	29965597	5538.07	56
F74	13	24427529	29965597	5538.07	56
F96	6	78656410	82530240	3873.83	56
F185	1	260414577	264482728	4068.15	56
F302	1	250592663	252918477	2325.82	56
F746	18	41121228	45155001	4033.77	56
F708	11	63670618	66217431	2546.81	56
F708	8	4938842	7664387	2725.55	56
F708	6	151165116	154679334	3514.22	56
F812	1	250592663	252918477	2325.82	56
F920	6	78656410	82530240	3873.83	56
F1022	1	4409982	9725288	5315.31	56
F1023	1	4409982	9725288	5315.31	56
F1130	2	142401364	145019988	2618.62	56
F1130	9	13046542	16656889	3610.35	56
F1176	15	75063953	79908341	4844.39	56
F1194	6	151165116	154679334	3514.22	56
F1241	1	4409982	9725288	5315.31	56
F1292	1	4409982	9725288	5315.31	56
F1286	6	78656410	82530240	3873.83	56
F1396	1	250592663	252918477	2325.82	56
F1348	8	4938842	7664387	2725.55	56
F1350	11	20650000	25175394	4525.4	56
F18	4	63392285	68405539	5013.26	57
F88	13	204710673	208240759	3530.09	57
F62	11	59717163	63096569	3379.41	57
F64	5	19404517	24702306	5297.79	57
F146	8	121609989	125670267	4060.28	57
F206	9	126777906	129161633	2383.73	57
F206	1	252547401	258207702	5660.3	57
F550	2	134168778	137536443	3367.67	57
F234	5	19404517	24702306	5297.79	57
F74	7	40342037	45539293	5197.26	57
F76	1	145307742	149967322	4659.58	57
F92	3	121566698	125831785	4265.09	57
F446	13	204710673	208240759	3530.09	57
F444	3	121566698	125831785	4265.09	57
F760	8	136227544	138876853	2649.31	57
F824	12	44557296	47361863	2804.57	57
F904	13	5107902	8772518	3664.62	57
F1020	17	25662970	30116199	4453.23	57
F1142	6	33947922	39447879	5499.96	57
F1184	5	19404517	24702306	5297.79	57
F1194	1	252547401	258207702	5660.3	57
F1206	15	20527835	25731292	5203.46	57
F1260	2	145008801	148814990	3806.19	57
F1396	7	40342037	45539293	5197.26	57
F1380	2	145132931	149023362	3890.43	57
F1380	5	2378170	7038845	4660.68	57
F16	16	65518831	68785598	3266.77	58
F26	4	119450106	121417954	1967.85	58
F28	2	147685182	151354953	3669.77	58
F146	8	130327935	133588819	3260.89	58
F262	6	163151170	166338242	3187.07	58
F322	8	130327935	133588819	3260.89	58
F468	14	131692256	133536115	1843.86	58
F544	6	163151170	166338242	3187.07	58
F92	8	30082457	33874264	3791.81	58
F444	14	129389884	131255462	1865.58	58
F306	2	145167272	149165719	3998.45	58
F760	6	163151170	166338242	3187.07	58
F882	3	114950118	116923798	1973.68	58
F944	10	56993850	60634967	3641.12	58
F904	4	110995943	113081040	2085.1	58
F1176	4	110995943	113081040	2085.1	58
F1241	5	9254385	11417708	2163.32	58
F1292	6	163151170	166338242	3187.07	58
F1280	17	31103123	34141560	3038.44	58
F1390	16	48077509	53216674	5139.17	58
F1396	6	163151170	166338242	3187.07	58
F1380	18	46888401	50970449	4082.05	58
F50	16	247800	3001996	2754.2	59
F50	18	43394707	46713612	3318.91	59
F28	6	34906868	39689361	4782.49	59
F64	2	145167272	149220517	4053.25	59
F132	10	57475586	61344228	3868.64	59
F52	11	58341	3678062	3619.72	59
F52	15	105868893	110565042	4696.15	59
F52	7	85125860	90971757	5845.9	59
F38	2	145167272	149220517	4053.25	59
F212	2	145167272	149220517	4053.25	59
F146	5	2413655	7643746	5230.09	59
F262	8	9379578	11753025	2373.45	59
F322	1	265262290	268369906	3107.62	59
F468	18	43394707	46713612	3318.91	59
F610	16	112292	2698621	2586.33	59
F234	8	9379578	11753025	2373.45	59
F244	15	6230694	11518391	5287.7	59
F248	15	6230694	11518391	5287.7	59
F150	15	4755137	8191173	3436.04	59
F185	6	151062055	154982483	3920.43	59
F306	9	461788	5119537	4657.75	59
F746	8	9379578	11753025	2373.45	59
F746	8	134615327	137028829	2413.5	59
F708	8	9379578	11753025	2373.45	59
F708	6	6467127	11062216	4595.09	59
F882	17	39744623	43837389	4092.77	59
F920	9	41269555	44924334	3654.78	59
F924	1	11684450	14606493	2922.04	59
F1020	8	9379578	11753025	2373.45	59
F1023	8	9379578	11753025	2373.45	59
F1130	8	9379578	11753025	2373.45	59
F1174	8	9379578	11753025	2373.45	59
F1204	2	144638423	148384813	3746.39	59
F1206	7	106499128	112194866	5695.74	59
F1222	2	145167272	149220517	4053.25	59
F1286	8	134615327	137028829	2413.5	59
F1280	6	151062055	154982483	3920.43	59
F1388	6	151062055	154982483	3920.43	59
F1390	13	11805503	13438882	1633.38	59
F1390	9	129012278	133809598	4797.32	59
F1396	10	57475586	61344228	3868.64	59
F1348	8	9379578	11753025	2373.45	59
F1380	8	9379578	11753025	2373.45	59
F1310	8	9379578	11753025	2373.45	59
F1310	15	4755137	8191173	3436.04	59
F18	8	134267057	137028829	2761.77	60
F50	2	8060705	13334072	5273.37	60
F88	7	88788413	94104887	5316.48	60
F62	8	134267057	137028829	2761.77	60
F64	8	134267057	137028829	2761.77	60
F64	17	26077336	30437824	4360.49	60
F38	3	127988670	132700427	4711.76	60
F112	6	151062055	155052445	3990.39	60
F212	7	88788413	94104887	5316.48	60
F212	1	235689678	241115601	5425.92	60
F146	8	134267057	137028829	2761.77	60
F190	17	30650828	34141560	3490.73	60
F206	9	10791220	14279736	3488.52	60
F246	8	134267057	137028829	2761.77	60
F250	8	134267057	137028829	2761.77	60
F262	17	30650828	34141560	3490.73	60
F322	8	134267057	137028829	2761.77	60
F35	8	134267057	137028829	2761.77	60
F562	8	134267057	137028829	2761.77	60
F610	8	134267057	137028829	2761.77	60
F610	2	127872813	130796876	2924.06	60
F632	3	127988670	132700427	4711.76	60
F234	8	134267057	137028829	2761.77	60
F244	2	8060705	13334072	5273.37	60
F248	2	8060705	13334072	5273.37	60
F150	17	35424408	39140036	3715.63	60
F812	8	134267057	137028829	2761.77	60
F924	8	134267057	137028829	2761.77	60
F924	11	74528876	79036960	4508.09	60
F924	3	127988670	132700427	4711.76	60
F904	8	134267057	137028829	2761.77	60
F904	6	27859081	32284984	4425.9	60
F1020	13	11518738	12938302	1419.57	60
F1020	9	13046542	16906876	3860.34	60
F1022	13	11518738	12938302	1419.57	60
F1022	8	2342128	4515379	2173.25	60
F1022	9	13046542	16906876	3860.34	60
F1174	9	13046542	16906876	3860.34	60
F1176	6	148975573	152696850	3721.28	60
F1206	8	134267057	137028829	2761.77	60
F1206	3	127988670	132700427	4711.76	60
F1222	3	127988670	132700427	4711.76	60
F1241	9	10709100	13718533	3009.43	60
F1241	6	151062055	155052445	3990.39	60
F1292	6	151062055	155052445	3990.39	60
F1292	17	56064230	61462919	5398.69	60
F1286	7	8153426	12491777	4338.35	60
F1280	1	15545900	18194929	2649.03	60
F1282	17	30650828	34141560	3490.73	60
F16	7	6281803	10568009	4286.21	61
F52	15	137441792	140216062	2774.27	61
F112	14	130049733	131881254	1831.52	61
F146	13	204533460	208240759	3707.3	61
F284	17	522045	4123609	3601.57	61
F632	17	35524307	39238797	3714.49	61
F446	8	29633457	33092178	3458.72	61
F340	6	165657661	169927307	4269.65	61
F342	16	883996	4082983	3198.99	61
F328	1	18287551	20975916	2688.37	61
F708	6	165657661	169927307	4269.65	61
F882	4	2570360	5226847	2656.49	61
F812	3	115388357	117843698	2455.34	61
F806	15	123259379	125786073	2526.7	61
F904	4	128203397	130822336	2618.94	61
F904	13	204533460	208240759	3707.3	61
F1176	4	128203397	130822336	2618.94	61
F1176	16	112292	2923405	2811.11	61
F1176	13	204533460	208240759	3707.3	61
F1184	8	121633887	126029140	4395.25	61
F1194	5	4538771	8529787	3991.02	61
F1241	4	123780201	126860323	3080.12	61
F1241	17	56022057	61462919	5440.86	61
F1284	8	15413272	18395926	2982.66	61
F1310	13	204533460	208240759	3707.3	61
F18	2	143952061	146628826	2676.77	62
F50	1	269439793	274180559	4740.77	62
F46	6	6467127	11187751	4720.62	62
F42	3	9331763	12124005	2792.24	62
F132	2	23447469	27361409	3913.94	62
F61	3	9331763	12124005	2792.24	62
F190	4	74714319	79493443	4779.12	62
F560	11	3076781	8130087	5053.31	62
F562	11	3076781	8130087	5053.31	62
F150	2	143952061	146628826	2676.77	62
F760	2	146417544	150382204	3964.66	62
F760	1	269439793	274180559	4740.77	62
F806	16	58458332	62785983	4327.65	62
F946	18	143716	5553215	5409.5	62
F944	3	9331763	12124005	2792.24	62
F976	1	254381085	260356040	5974.96	62
F1174	4	121510262	124548010	3037.75	62
F1174	15	295580	3664010	3368.43	62
F1292	3	9429951	12280173	2850.22	62
F1396	8	127898772	131230153	3331.38	62
F212	16	112292	3001996	2889.7	63
F282	3	118347227	120789346	2442.12	63
F468	16	112292	3001996	2889.7	63
F248	8	30082457	34955605	4873.15	63
F150	8	30082457	34955605	4873.15	63
F76	8	30082457	34955605	4873.15	63
F654	16	112292	3001996	2889.7	63
F306	1	251870861	257303061	5432.2	63
F742	6	165657661	170305876	4648.22	63
F830	15	122863462	124832549	1969.09	63
F976	17	25662970	30437824	4774.85	63
F1194	6	6854501	12572507	5718.01	63
F1292	16	112292	3001996	2889.7	63
F1260	6	165657661	170305876	4648.22	63
F1380	16	112292	3001996	2889.7	63
F1310	1	255412722	260944137	5531.42	63
F52	3	127609502	132700427	5090.93	64
F38	6	30380995	35040992	4660	64
F246	6	30380995	35040992	4660	64
F284	7	109388785	114347765	4958.98	64
F248	6	165657661	170319677	4662.02	64
F74	6	78356984	82530240	4173.26	64
F74	6	165657661	170319677	4662.02	64
F92	16	71619116	74286692	2667.58	64
F185	11	46619751	51681447	5061.7	64
F742	18	50246428	55807287	5560.86	64
F746	18	50246428	55807287	5560.86	64
F882	1	26423644	29619798	3196.16	64
F830	7	114409265	119005476	4596.21	64
F830	15	6230694	12164277	5933.58	64
F924	15	6230694	12164277	5933.58	64
F976	5	66223267	71448545	5225.28	64
F904	8	7544423	10183202	2638.78	64
F1176	8	7544423	10183202	2638.78	64
F1176	14	6641352	10378528	3737.18	64
F1190	1	22280467	27052952	4772.49	64
F1204	6	165657661	170319677	4662.02	64
F1206	6	165657661	170319677	4662.02	64
F1222	6	30380995	35040992	4660	64
F1286	18	50246428	55807287	5560.86	64
F16	7	27707775	31569645	3861.87	65
F50	13	192188992	194598297	2409.31	65
F28	9	125408021	127973810	2565.79	65
F88	6	157177938	163580963	6403.03	65
F132	9	18354241	22608364	4254.12	65
F132	14	133552309	138429137	4876.83	65
F166	6	78656410	83250586	4594.18	65
F190	3	9331763	12280173	2948.41	65
F190	7	117014716	121779461	4764.75	65
F250	16	71925475	74541662	2616.19	65
F262	7	27707775	31569645	3861.87	65
F282	12	36618243	40664614	4046.37	65
F282	7	4475016	9690523	5215.51	65
F322	9	125408021	127973810	2565.79	65
F632	8	164462	3943970	3779.51	65
F96	8	164462	3943970	3779.51	65
F446	6	78656410	83250586	4594.18	65
F658	6	78656410	83250586	4594.18	65
F654	8	164462	3943970	3779.51	65
F654	6	78656410	83250586	4594.18	65
F185	9	125408021	127973810	2565.79	65
F342	6	78656410	83250586	4594.18	65
F742	6	78656410	83250586	4594.18	65
F708	9	18354241	22608364	4254.12	65
F824	6	78656410	83250586	4594.18	65
F806	15	3204205	6840614	3636.41	65
F944	6	78656410	83250586	4594.18	65
F976	8	126596597	130066650	3470.05	65
F1022	15	253415	3695239	3441.82	65
F1222	8	4633971	7756564	3122.59	65
F1241	9	18354241	22608364	4254.12	65
F1260	6	78656410	83250586	4594.18	65
F1280	9	125408021	127973810	2565.79	65
F1280	8	126596597	130066650	3470.05	65
F1282	12	36618243	40664614	4046.37	65
F1282	2	136051929	141809069	5757.14	65
F1284	9	125408021	127973810	2565.79	65
F1310	8	22048925	26332188	4283.26	65
F1350	8	4633971	7756564	3122.59	65
F50	1	261740933	266750060	5009.13	66
F88	16	74307477	79365542	5058.07	66
F61	9	12707541	16903413	4195.87	66
F212	7	108918326	114390092	5471.77	66
F146	4	123689279	126927795	3238.52	66
F190	8	7863958	10364731	2500.77	66
F250	4	8412465	11878242	3465.78	66
F282	8	7863958	10364731	2500.77	66
F610	1	17018073	20072414	3054.34	66
F614	1	17018073	20072414	3054.34	66
F234	6	165657661	170691556	5033.9	66
F244	8	7863958	10364731	2500.77	66
F248	13	5107902	9230860	4122.96	66
F76	1	17018073	20072414	3054.34	66
F92	2	123086483	127926660	4840.18	66
F96	13	5107902	9230860	4122.96	66
F96	11	73389664	79036960	5647.3	66
F658	13	5107902	9230860	4122.96	66
F328	4	123689279	126927795	3238.52	66
F328	18	16037863	20893976	4856.11	66
F328	10	7574912	13844040	6269.13	66
F732	1	257136659	261786619	4649.96	66
F830	12	44557296	48181049	3623.75	66
F830	1	262939016	267472940	4533.93	66
F946	11	73389664	79036960	5647.3	66
F944	13	5107902	9230860	4122.96	66
F904	4	123689279	126927795	3238.52	66
F1020	13	5107902	9230860	4122.96	66
F1022	13	5107902	9230860	4122.96	66
F1176	4	123689279	126927795	3238.52	66
F1184	4	123689279	126927795	3238.52	66
F1190	4	123689279	126927795	3238.52	66
F1194	8	7863958	10364731	2500.77	66
F1241	1	21301526	26247570	4946.05	66
F1260	8	130025471	133648103	3622.63	66
F1390	8	7863958	10364731	2500.77	66
F50	4	16196917	21709641	5512.73	67
F112	8	2342128	4859282	2517.16	67
F246	4	16196917	21709641	5512.73	67
F250	4	16196917	21709641	5512.73	67
F340	2	144638423	148814990	4176.57	67
F302	6	165061683	169796854	4735.17	67
F306	15	118375	3454090	3335.72	67
F882	14	131865293	135054099	3188.81	67
F882	6	165061683	169796854	4735.17	67
F976	1	26423644	29959197	3535.55	67
F1142	9	130833557	137095797	6262.24	67
F1206	2	144638423	148814990	4176.57	67
F1286	5	64189323	70537774	6348.45	67
F1282	4	8844329	12522296	3677.97	67
F1396	9	40924173	44924334	4000.16	67
F16	1	22025895	27052952	5027.06	68
F88	7	104267091	110972131	6705.04	68
F108	3	120870358	125339859	4469.5	68
F142	17	29390771	33597506	4206.74	68
F142	11	70075943	75739177	5663.23	68
F184	14	133441231	138429137	4987.91	68
F190	6	163445818	167850197	4404.38	68
F246	14	133441231	138429137	4987.91	68
F284	3	7647788	11424021	3776.23	68
F560	11	67163088	72266802	5103.72	68
F306	2	114542328	120728602	6186.27	68
F306	2	136051929	142647820	6595.89	68
F924	3	93131593	99621257	6489.66	68
F976	14	133815179	138753511	4938.33	68
F1020	12	36047544	40664614	4617.07	68
F1022	18	47027652	52022085	4994.43	68
F1023	12	36047544	40664614	4617.07	68
F1023	18	47027652	52022085	4994.43	68
F1130	4	118531125	120775943	2244.82	68
F1130	16	53731720	58502261	4770.54	68
F1241	7	586406	5937750	5351.35	68
F1280	9	40821445	44924334	4102.89	68
F1280	11	70075943	75739177	5663.23	68
F1282	1	250592663	253981316	3388.65	68
F1310	3	120870358	125339859	4469.5	68
F46	4	123689279	127018371	3329.09	69
F42	12	38702451	42335003	3632.55	69
F42	10	59785550	65925963	6140.41	69
F61	12	38702451	42335003	3632.55	69
F146	2	79644499	85954906	6310.41	69
F282	4	112708191	115839660	3131.47	69
F322	1	22025895	27098017	5072.12	69
F35	16	53731720	58613763	4882.04	69
F550	6	150119775	154679334	4559.56	69
F340	6	150119775	154679334	4559.56	69
F302	1	268894995	274180559	5285.56	69
F306	1	22025895	27098017	5072.12	69
F211	10	56601064	61344228	4743.16	69
F976	13	11597058	13438882	1841.83	69
F1130	16	74050675	79365542	5314.87	69
F1142	14	133429646	138429137	4999.49	69
F1190	2	79644499	85954906	6310.41	69
F1241	6	36021692	42326976	6305.28	69
F1241	4	90378144	96779743	6401.6	69
F1280	13	11597058	13438882	1841.83	69
F1282	1	22025895	27098017	5072.12	69
F1282	13	201363365	206660821	5297.46	69
F1388	13	11597058	13438882	1841.83	69
F1390	14	133429646	138429137	4999.49	69
F62	9	12463773	16903413	4439.64	70
F64	14	133371965	138429137	5057.17	70
F35	7	586406	6281803	5695.4	70
F150	6	74105447	78356984	4251.54	70
F185	8	127898772	132222121	4323.35	70
F328	10	56558871	61344228	4785.36	70
F742	2	144602295	148814990	4212.7	70
F812	5	87660717	94001167	6340.45	70
F976	4	2105831	5238923	3133.09	70
F1020	14	128843941	131357261	2513.32	70
F1020	2	121292552	126120201	4827.65	70
F1020	16	57946318	62785983	4839.67	70
F1022	14	128843941	131357261	2513.32	70
F1022	16	57946318	62785983	4839.67	70
F1130	14	128843941	131357261	2513.32	70
F1130	2	121292552	126120201	4827.65	70
F1174	14	128843941	131357261	2513.32	70
F1184	17	2619190	8511778	5892.59	70
F1194	4	2105831	5238923	3133.09	70
F1284	14	128724941	131282187	2557.25	70
F1388	14	128724941	131282187	2557.25	70
F1380	8	14261679	17966146	3704.47	70
F16	14	2316862	7789451	5472.59	71
F18	4	3965542	6085469	2119.93	71
F28	6	164878207	169796854	4918.65	71
F88	3	287497	5796362	5508.87	71
F46	18	45613436	49850369	4236.93	71
F62	8	124114381	129380447	5266.07	71
F38	1	262939016	267625836	4686.82	71
F212	2	126841331	130796876	3955.55	71
F146	5	12060846	16074591	4013.75	71
F146	16	16124194	20754359	4630.17	71
F142	9	21844655	25124057	3279.4	71
F142	18	45613436	49850369	4236.93	71
F166	1	252449154	259260476	6811.32	71
F190	18	45613436	49850369	4236.93	71
F206	2	126841331	130796876	3955.55	71
F250	17	2619190	8813616	6194.43	71
F262	8	14261679	17986937	3725.26	71
F284	8	9439335	12677646	3238.31	71
F35	14	2316862	7789451	5472.59	71
F35	3	287497	5796362	5508.87	71
F632	8	14261679	17986937	3725.26	71
F632	6	150119775	154982483	4862.71	71
F632	1	252449154	259260476	6811.32	71
F234	8	14261679	17986937	3725.26	71
F185	2	126841331	130796876	3955.55	71
F185	14	2316862	7789451	5472.59	71
F306	1	268726354	274180559	5454.21	71
F328	2	129876434	135112289	5235.86	71
F782	18	49711647	55807287	6095.64	71
F708	1	252449154	259260476	6811.32	71
F812	14	2316862	7789451	5472.59	71
F830	8	9439335	12677646	3238.31	71
F924	13	6101419	9883821	3782.4	71
F924	1	262939016	267625836	4686.82	71
F1130	1	262939016	267625836	4686.82	71
F1142	11	67163088	72448359	5285.27	71
F1174	1	262939016	267625836	4686.82	71
F1190	18	45613436	49850369	4236.93	71
F1241	14	133536115	138753511	5217.4	71
F1390	4	127469240	130822336	3353.1	71
F1396	2	126841331	130796876	3955.55	71
F1310	8	14261679	17986937	3725.26	71
F1310	9	13046542	18354241	5307.7	71
F18	18	143716	6533630	6389.91	72
F50	4	7550858	10122853	2572	72
F88	3	112146578	115159522	3012.95	72
F42	18	41121228	45966955	4845.73	72
F61	16	18022004	21997957	3975.95	72
F108	6	33947922	40636890	6688.97	72
F146	13	3903364	9230860	5327.5	72
F184	4	7550858	10122853	2572	72
F250	14	137704958	141719266	4014.31	72
F250	7	586406	6351735	5765.33	72
F322	11	20743462	27397589	6654.13	72
F468	13	3903364	9230860	5327.5	72
F544	15	126031879	129088338	3056.46	72
F632	1	15024865	18194929	3170.07	72
F92	10	56601064	61554922	4953.86	72
F340	1	15024865	18194929	3170.07	72
F342	1	15024865	18194929	3170.07	72
F342	15	30040027	34330497	4290.47	72
F306	1	15024865	18194929	3170.07	72
F760	3	112146578	115159522	3012.95	72
F830	14	4532853	8885439	4352.59	72
F1292	8	129715618	133588819	3873.2	72
F1350	17	2619190	9257109	6637.92	72
F50	12	42030251	46225901	4195.65	73
F88	12	42030251	46225901	4195.65	73
F42	15	132913492	135729701	2816.21	73
F62	5	15890129	19309119	3418.99	73
F62	13	16711496	22592415	5880.92	73
F38	3	104472528	110270777	5798.25	73
F142	4	3965542	6122228	2156.69	73
F190	9	126777906	130402065	3624.16	73
F262	12	42030251	46225901	4195.65	73
F262	14	133441231	138753511	5312.28	73
F282	9	126777906	130402065	3624.16	73
F284	8	13897758	17783561	3885.8	73
F560	8	21193133	26332188	5139.06	73
F562	6	78356984	83250586	4893.6	73
F632	6	78356984	83250586	4893.6	73
F172	6	78356984	83250586	4893.6	73
F76	6	78356984	83250586	4893.6	73
F185	12	42030251	46225901	4195.65	73
F444	8	2342128	4955455	2613.33	73
F444	6	78356984	83250586	4893.6	73
F732	9	126777906	130402065	3624.16	73
F746	6	78356984	83250586	4893.6	73
F780	18	49344638	55807287	6462.65	73
F882	9	126777906	130402065	3624.16	73
F882	12	42030251	46225901	4195.65	73
F830	8	13897758	17783561	3885.8	73
F924	5	15890129	19309119	3418.99	73
F924	7	113917896	118132243	4214.35	73
F944	9	7643984	10916935	3272.95	73
F1206	11	69640052	75739177	6099.13	73
F1222	3	104472528	110270777	5798.25	73
F1282	9	126777906	130402065	3624.16	73
F1350	6	78356984	83250586	4893.6	73
F16	8	121536377	126997380	5461	74
F28	8	164462	4116676	3952.22	74
F46	6	25814061	31080619	5266.56	74
F64	1	161014	4185150	4024.14	74
F212	6	33637422	40212335	6574.91	74
F250	1	161014	4185150	4024.14	74
F250	6	25814061	31080619	5266.56	74
F262	5	87660717	94367121	6706.4	74
F282	8	134615327	138100454	3485.13	74
F322	8	164462	4116676	3952.22	74
F468	11	70075943	76377746	6301.8	74
F74	8	134615327	138100454	3485.13	74
F76	8	134615327	138100454	3485.13	74
F92	4	123323720	126927795	3604.08	74
F185	10	8724747	15970974	7246.23	74
F732	8	134615327	138100454	3485.13	74
F812	1	161014	4185150	4024.14	74
F904	11	70075943	76377746	6301.8	74
F1023	8	121589039	127026913	5437.88	74
F1023	11	70075943	76377746	6301.8	74
F1130	11	70075943	76377746	6301.8	74
F1130	4	57408717	63809182	6400.47	74
F1142	8	121536377	126997380	5461	74
F1174	8	121589039	127026913	5437.88	74
F1174	4	57408717	63809182	6400.47	74
F1194	9	461788	6077746	5615.96	74
F1396	1	161014	4185150	4024.14	74
F28	9	461788	6107008	5645.22	75
F88	8	13897758	17986937	4089.18	75
F62	5	87597874	94367121	6769.25	75
F212	8	164462	4176147	4011.69	75
F108	16	112292	3917163	3804.87	75
F206	2	144638423	149255072	4616.65	75
F246	14	46389	4905878	4859.49	75
F250	5	26154095	32362858	6208.76	75
F562	8	13897758	17986937	4089.18	75
F610	8	13897758	17986937	4089.18	75
F658	8	13897758	17986937	4089.18	75
F732	11	58341	4905569	4847.23	75
F782	4	56209451	63024383	6814.93	75
F812	7	104267091	111558611	7291.52	75
F824	9	19532934	23916126	4383.19	75
F1190	8	13897758	17986937	4089.18	75
F1194	1	161014	4217008	4055.99	75
F1292	13	16711496	22654971	5943.48	75
F1286	7	113847482	118353296	4505.81	75
F1280	1	161014	4217008	4055.99	75
F1280	7	586406	6644634	6058.23	75
F1284	1	161014	4217008	4055.99	75
F1380	18	1318130	8515375	7197.25	75
F50	5	64980276	71448545	6468.27	76
F28	15	78438274	83821178	5382.9	76
F52	14	102896104	109659447	6763.34	76
F52	5	89105014	96311482	7206.47	76
F142	13	3675933	9230860	5554.93	76
F184	14	102896104	109659447	6763.34	76
F246	4	5864525	7777110	1912.59	76
F262	5	11671177	16074591	4403.41	76
F468	12	50031641	55662118	5630.48	76
F468	7	2359671	9024363	6664.69	76
F614	16	112292	4024667	3912.38	76
F340	6	33637422	40361538	6724.12	76
F306	8	126014788	130340246	4325.46	76
F211	14	102896104	109659447	6763.34	76
F824	1	15545900	18895225	3349.33	76
F976	5	11671177	16074591	4403.41	76
F1022	5	11671177	16074591	4403.41	76
F1194	4	127296634	130822336	3525.7	76
F62	5	23816873	30683246	6866.37	77
F62	1	37567095	44709423	7142.33	77
F64	3	112409457	115435137	3025.68	77
F132	1	161014	4365512	4204.5	77
F32	11	62987854	66229869	3242.02	77
F32	1	14712880	18194929	3482.05	77
F32	13	5297429	9896728	4599.3	77
F468	8	123789263	129380447	5591.19	77
F544	5	25816370	32362858	6546.49	77
F550	16	112292	4082983	3970.69	77
F560	15	126945581	129595914	2650.33	77
F632	15	126945581	129595914	2650.33	77
F244	5	23816873	30683246	6866.37	77
F172	16	112292	4082983	3970.69	77
F74	16	112292	4082983	3970.69	77
F882	9	39641715	43624234	3982.52	77
F824	13	22390342	29965597	7575.26	77
F920	5	23816873	30683246	6866.37	77
F920	18	1248771	8515375	7266.6	77
F946	16	112292	4082983	3970.69	77
F944	5	23816873	30683246	6866.37	77
F1194	14	128258924	131282187	3023.26	77
F1204	16	112292	4082983	3970.69	77
F1241	13	5107902	9831512	4723.61	77
F1284	1	37567095	44709423	7142.33	77
F1396	5	25816370	32362858	6546.49	77
F1310	8	123789263	129380447	5591.19	77
F50	2	145545952	150838486	5292.53	78
F50	6	146907252	152696850	5789.6	78
F28	1	246542140	250365593	3823.45	78
F64	17	49235484	56064230	6828.75	78
F52	6	33637422	40636890	6999.47	78
F61	11	62743770	66217431	3473.66	78
F35	3	115129612	118257398	3127.79	78
F550	11	62743770	66217431	3473.66	78
F150	13	198090882	204890159	6799.28	78
F172	11	62743770	66217431	3473.66	78
F96	17	522045	5233823	4711.78	78
F185	1	9344181	14156490	4812.31	78
F340	2	125961057	130796876	4835.82	78
F342	11	62743770	66217431	3473.66	78
F342	5	11608543	16074591	4466.05	78
F444	11	62743770	66217431	3473.66	78
F444	5	11608543	16074591	4466.05	78
F211	6	33637422	40636890	6999.47	78
F812	18	48953276	55807287	6854.01	78
F824	3	101087543	108610168	7522.63	78
F830	3	101087543	108610168	7522.63	78
F944	6	146907252	152696850	5789.6	78
F976	1	9344181	14156490	4812.31	78
F1022	6	146907252	152696850	5789.6	78
F1174	6	146907252	152696850	5789.6	78
F1176	13	5107902	9843734	4735.83	78
F1176	17	23163933	30437824	7273.89	78
F1190	17	522045	5233823	4711.78	78
F1222	8	130310313	135003045	4692.73	78
F1260	14	133536115	139248582	5712.47	78
F1280	12	42827152	47361863	4534.71	78
F1280	6	157177938	164150761	6972.82	78
F1388	6	33637422	40636890	6999.47	78
F1390	2	125961057	130796876	4835.82	78
F1390	13	17429462	24949201	7519.74	78
F1380	6	146907252	152696850	5789.6	78
F46	13	5107902	9883821	4775.92	79
F62	9	132900325	139401727	6501.4	79
F64	12	49796869	55662118	5865.25	79
F32	6	151062055	156761263	5699.21	79
F112	15	136791232	140216062	3424.83	79
F184	4	13477302	20074465	6597.16	79
F284	12	49796869	55662118	5865.25	79
F150	4	127128614	130822336	3693.72	79
F185	9	21105059	25124057	4019	79
F302	4	127128614	130822336	3693.72	79
F306	4	127128614	130822336	3693.72	79
F328	17	522045	5320121	4798.08	79
F1130	15	253415	4701367	4447.95	79
F1176	7	104267091	111852453	7585.36	79
F1396	13	190486890	194598297	4111.41	79
F1348	8	14261679	18171874	3910.2	79
F50	3	112146578	115435137	3288.56	80
F88	11	65773310	71012877	5239.57	80
F46	15	118207967	122895848	4687.88	80
F42	4	117569851	120306040	2736.19	80
F62	3	287497	6138304	5850.81	80
F132	2	146417544	151354953	4937.41	80
F61	4	119239524	122310782	3071.26	80
F212	7	586406	7235473	6649.07	80
F184	3	112146578	115435137	3288.56	80
F282	4	123151069	126927795	3776.73	80
F284	4	123151069	126927795	3776.73	80
F284	1	4409982	11835585	7425.6	80
F322	15	122682398	125669421	2987.02	80
F544	15	118207967	122895848	4687.88	80
F234	8	25120619	29384068	4263.45	80
F306	11	70075943	76937550	6861.61	80
F732	10	56558871	62460994	5902.12	80
F780	3	110240017	113996889	3756.87	80
F782	3	110240017	113996889	3756.87	80
F812	15	118207967	122895848	4687.88	80
F904	7	42095708	49184640	7088.93	80
F1176	7	42095708	49184640	7088.93	80
F1286	15	118375	4479040	4360.67	80
F1348	8	25120619	29384068	4263.45	80
F212	14	7558462	14005092	6446.63	81
F190	17	2477049	9942429	7465.38	81
F302	3	112146578	115459650	3313.07	81
F742	15	126839527	129595914	2756.39	81
F882	1	255035759	261786619	6750.86	81
F830	16	60279460	64695624	4416.16	81
F806	14	2035184	8156584	6121.4	81
F1184	3	287497	6150809	5863.31	81
F1286	4	122083758	126033652	3949.89	81
F1390	1	252547401	260356040	7808.64	81
F1396	2	20842021	27361409	6519.39	81
F16	11	62987854	66725202	3737.35	82
F62	8	16188413	21808575	5620.16	82
F132	8	126014788	130821518	4806.73	82
F52	8	126014788	130821518	4806.73	82
F61	16	71619116	75115866	3496.75	82
F61	14	137216513	141719266	4502.75	82
F38	8	164462	4515379	4350.92	82
F166	1	17535213	21026564	3491.35	82
F550	8	13897758	18152294	4254.54	82
F560	1	17535213	21026564	3491.35	82
F562	1	17535213	21026564	3491.35	82
F614	16	71619116	75115866	3496.75	82
F248	14	137216513	141719266	4502.75	82
F172	16	71619116	75115866	3496.75	82
F76	4	126975538	130822336	3846.8	82
F92	14	137216513	141719266	4502.75	82
F446	15	122682398	125715152	3032.76	82
F446	14	1521049	7789451	6268.4	82
F340	16	71619116	75115866	3496.75	82
F340	8	13897758	18152294	4254.54	82
F342	16	71619116	75115866	3496.75	82
F342	8	13897758	18152294	4254.54	82
F444	16	71619116	75115866	3496.75	82
F302	1	258207702	264482728	6275.03	82
F742	4	126975538	130822336	3846.8	82
F812	8	16188413	21808575	5620.16	82
F824	6	151062055	157373458	6311.4	82
F830	8	164462	4515379	4350.92	82
F946	4	7282443	9843711	2561.27	82
F944	4	126975538	130822336	3846.8	82
F1176	15	122682398	125715152	3032.76	82
F1241	8	164462	4515379	4350.92	82
F1260	4	7282443	9843711	2561.27	82
F1280	1	258207702	264482728	6275.03	82
F1388	1	258207702	264482728	6275.03	82
F16	3	120810766	126589872	5779.11	83
F18	6	149478562	155052445	5573.88	83
F61	1	17482116	21026564	3544.45	83
F212	4	9520695	15434757	5914.06	83
F614	8	13897758	18171874	4274.12	83
F172	1	17482116	21026564	3544.45	83
F742	10	56118949	62929355	6810.41	83
F746	10	56118949	62929355	6810.41	83
F211	1	17482116	21026564	3544.45	83
F211	16	112292	4768651	4656.36	83
F830	7	10545625	17951540	7405.92	83
F946	9	16320163	22608364	6288.2	83
F1190	4	15043504	21319382	6275.88	83
F1204	7	104267091	112194866	7927.78	83
F1396	1	244930406	250283255	5352.85	83
F1396	4	9520695	15434757	5914.06	83
F1380	1	17482116	21026564	3544.45	83
F46	18	23838486	31285327	7446.84	84
F62	7	112863085	118540666	5677.58	84
F52	18	23838486	31285327	7446.84	84
F61	9	125944455	129505007	3560.55	84
F108	18	23838486	31285327	7446.84	84
F166	15	126725046	129595914	2870.87	84
F190	15	129163734	132772657	3608.92	84
F190	1	8669156	14156490	5487.34	84
F190	18	23838486	31285327	7446.84	84
F544	14	133105898	138429137	5323.24	84
F544	18	23838486	31285327	7446.84	84
F560	18	23838486	31285327	7446.84	84
F614	18	23838486	31285327	7446.84	84
F632	18	23838486	31285327	7446.84	84
F248	18	23838486	31285327	7446.84	84
F658	18	23838486	31285327	7446.84	84
F340	17	522045	5702259	5180.22	84
F340	18	23838486	31285327	7446.84	84
F444	17	522045	5702259	5180.22	84
F444	3	101087543	109112995	8025.45	84
F302	1	8669156	14156490	5487.34	84
F302	6	30380995	36287421	5906.43	84
F306	7	4717571	10939419	6221.85	84
F742	17	522045	5702259	5180.22	84
F746	17	522045	5702259	5180.22	84
F211	7	112575006	118132243	5557.24	84
F812	8	119943759	124253175	4309.42	84
F812	18	23838486	31285327	7446.84	84
F824	17	522045	5702259	5180.22	84
F806	18	23838486	31285327	7446.84	84
F1142	17	522045	5702259	5180.22	84
F1142	18	23838486	31285327	7446.84	84
F1176	3	116225969	119877054	3651.09	84
F1206	15	126725046	129595914	2870.87	84
F1206	1	9597483	14606493	5009.01	84
F1206	17	522045	5702259	5180.22	84
F1390	3	120891105	127158456	6267.35	84
F132	13	1323602	8453887	7130.29	85
F61	8	126014788	131063405	5048.62	85
F212	7	10416287	17861661	7445.38	85
F442	16	27608306	33030271	5421.97	85
F146	7	9690523	17063003	7372.48	85
F262	3	125522955	132700427	7177.47	85
F322	7	9690523	17063003	7372.48	85
F544	8	133632968	138100454	4467.49	85
F560	3	101087543	109142686	8055.14	85
F234	6	151062055	158323706	7261.65	85
F234	3	101087543	109142686	8055.14	85
F150	3	101087543	109142686	8055.14	85
F76	3	101087543	109142686	8055.14	85
F446	3	101087543	109142686	8055.14	85
F185	13	17429462	25551917	8122.46	85
F742	6	151062055	158323706	7261.65	85
F708	13	1323602	8453887	7130.29	85
F882	16	55879552	61932459	6052.91	85
F824	16	27608306	33030271	5421.97	85
F830	16	27608306	33030271	5421.97	85
F806	6	151062055	158323706	7261.65	85
F976	13	17429462	25551917	8122.46	85
F1204	3	101087543	109142686	8055.14	85
F1206	3	101087543	109142686	8055.14	85
F1260	6	151062055	158323706	7261.65	85
F1282	16	55879552	61932459	6052.91	85
F1284	9	132243523	139401727	7158.2	85
F62	1	251870861	259559779	7688.92	86
F190	13	16711496	24097513	7386.02	86
F206	6	2828397	8393964	5565.57	86
F206	13	198034237	205395806	7361.57	86
F250	6	163793223	169796854	6003.63	86
F544	1	251870861	259559779	7688.92	86
F560	15	118430591	123091581	4660.99	86
F302	3	287497	6495272	6207.78	86
F742	15	118430591	123091581	4660.99	86
F742	3	125374990	132700427	7325.44	86
F746	3	125374990	132700427	7325.44	86
F976	13	192610191	196394527	3784.34	86
F1022	16	112292	5069846	4957.56	86
F1023	16	112292	5069846	4957.56	86
F1286	4	103557823	108249949	4692.13	86
F1310	13	192751334	197414543	4663.21	86
F16	9	40553064	47945255	7392.19	87
F18	3	125339859	132700427	7360.57	87
F62	12	44557296	50306181	5748.89	87
F38	4	126783489	130822336	4038.85	87
F38	6	20291090	24599173	4308.08	87
F112	9	40553064	47945255	7392.19	87
F166	15	118399751	123091581	4691.83	87
F246	8	164462	4697359	4532.9	87
F262	9	40553064	47945255	7392.19	87
F322	9	40553064	47945255	7392.19	87
F468	9	40553064	47945255	7392.19	87
F924	9	2069497	8184101	6114.6	87
F1204	4	126783489	130822336	4038.85	87
F1241	9	2069497	8184101	6114.6	87
F1260	5	4624326	9647294	5022.97	87
F1390	8	126014788	131230153	5215.37	87
F1390	11	65773310	72266802	6493.49	87
F1348	8	134933342	138876853	3943.51	87
F1348	15	118399751	123091581	4691.83	87
F1348	3	125339859	132700427	7360.57	87
F18	9	131750577	139401727	7651.15	88
F26	16	44279881	51121784	6841.9	88
F88	1	250592663	255412722	4820.06	88
F46	9	10916935	16656889	5739.95	88
F250	3	287497	6507041	6219.55	88
F35	6	156527480	164878207	8350.73	88
F632	16	17004686	21997957	4993.27	88
F248	1	13988393	18194929	4206.54	88
F806	6	10971369	18731946	7760.58	88
F1022	8	17986937	24980021	6993.09	88
F1142	6	156527480	164878207	8350.73	88
F1286	3	287497	6507041	6219.55	88
F1396	4	126723465	130822336	4098.87	88
F32	3	121376756	129258963	7882.21	89
F112	14	133105898	138753511	5647.61	89
F212	9	39641715	44924334	5282.62	89
F322	2	130832222	136822345	5990.12	89
F550	15	126361972	129595914	3233.94	89
F610	15	126361972	129595914	3233.94	89
F610	6	72526073	78356984	5830.91	89
F150	15	126361972	129595914	3233.94	89
F446	15	126361972	129595914	3233.94	89
F654	15	126361972	129595914	3233.94	89
F746	15	126361972	129595914	3233.94	89
F812	2	39017255	47231850	8214.6	89
F904	15	126361972	129595914	3233.94	89
F1020	8	14261679	19409113	5147.44	89
F1023	8	14261679	19409113	5147.44	89
F1142	1	13845973	18194929	4348.96	89
F1174	8	14261679	19409113	5147.44	89
F1176	15	126361972	129595914	3233.94	89
F1292	8	164462	4859282	4694.82	89
F42	4	9520695	15778435	6257.74	90
F284	2	145545952	151354953	5809	90
F328	2	145545952	151354953	5809	90
F1190	8	124114381	130066650	5952.27	90
F1204	8	113988990	121524222	7535.23	90
F1206	8	113988990	121524222	7535.23	90
F1222	14	128843941	131865293	3021.35	90
F1241	9	40476673	47945255	7468.58	90
F1292	9	2024788	8346064	6321.28	90
F52	7	27707775	33359087	5651.31	91
F61	7	27707775	33359087	5651.31	91
F38	14	74444995	83519338	9074.34	91
F112	16	112292	5632753	5520.46	91
F108	6	72378637	78356984	5978.35	91
F184	16	16461773	21997957	5536.19	91
F246	1	2034528	9344181	7309.65	91
F544	8	127898772	133163682	5264.91	91
F806	7	27707775	33359087	5651.31	91
F946	13	17769967	26416716	8646.75	91
F944	8	164462	4921736	4757.27	91
F944	6	163793223	169927307	6134.09	91
F1020	7	27707775	33359087	5651.31	91
F1022	7	27707775	33359087	5651.31	91
F1130	7	27707775	33359087	5651.31	91
F1222	14	133536115	140347273	6811.16	91
F1222	14	74444995	83519338	9074.34	91
F1241	16	71343367	75115866	3772.5	91
F1260	3	124814868	132700427	7885.56	91
F1390	4	85575272	91773579	6198.31	91
F88	8	134267057	138876853	4609.8	92
F88	6	76473317	82530240	6056.92	92
F88	2	121292552	128520092	7227.54	92
F38	5	67235787	76124308	8888.52	92
F166	4	5689702	7921863	2232.16	92
F246	1	267510752	274180559	6669.81	92
F262	2	121292552	128520092	7227.54	92
F322	2	121292552	128520092	7227.54	92
F562	4	5689702	7921863	2232.16	92
F302	2	121292552	128520092	7227.54	92
F760	6	76473317	82530240	6056.92	92
F812	13	16711496	24949201	8237.71	92
F924	5	67235787	76124308	8888.52	92
F1174	2	121292552	128520092	7227.54	92
F1282	2	121292552	128520092	7227.54	92
F1388	18	43771421	48291733	4520.31	92
F1396	13	16711496	24949201	8237.71	92
F1350	5	67235787	76124308	8888.52	92
F18	7	115657353	121779461	6122.11	93
F50	1	244930406	250677072	5746.67	93
F28	3	99539999	108610168	9070.17	93
F42	14	136408216	141719266	5311.05	93
F42	8	18395926	25698737	7302.81	93
F52	14	136408216	141719266	5311.05	93
F32	7	42095708	49935045	7839.34	93
F212	17	522045	6277920	5755.88	93
F284	1	43378688	52516084	9137.4	93
F468	3	106803035	112007935	5204.9	93
F544	2	135397635	143549578	8151.94	93
F610	14	136408216	141719266	5311.05	93
F632	15	118399751	123293141	4893.39	93
F185	1	43378688	52516084	9137.4	93
F306	1	43378688	52516084	9137.4	93
F812	1	43378688	52516084	9137.4	93
F1194	6	32589943	40361538	7771.6	93
F1396	1	43378688	52516084	9137.4	93
F50	13	12097892	15970992	3873.1	94
F52	10	57475586	65430536	7954.95	94
F146	16	985739	7755968	6770.23	94
F146	2	121292552	128602118	7309.57	94
F142	2	121292552	128602118	7309.57	94
F544	6	2828397	8808215	5979.82	94
F562	6	10079588	18731946	8652.36	94
F248	6	10079588	18731946	8652.36	94
F1176	1	22280467	28614842	6334.38	94
F1176	2	121292552	128602118	7309.57	94
F1190	2	121292552	128602118	7309.57	94
F1282	6	163793223	170319677	6526.45	94
F16	1	2034528	9725288	7690.76	95
F442	3	99462180	108610168	9147.99	95
F108	15	30040027	36563653	6523.63	95
F190	5	2413655	8869294	6455.64	95
F206	4	65339	5253019	5187.68	95
F250	9	125550806	129505007	3954.2	95
F282	13	244235	8453887	8209.65	95
F306	13	244235	8453887	8209.65	95
F211	15	30040027	36563653	6523.63	95
F882	18	12359002	20861611	8502.61	95
F946	6	78656410	85288079	6631.67	95
F1260	15	30040027	36563653	6523.63	95
F50	6	10034971	19211695	9176.73	96
F46	9	125550806	129842730	4291.93	96
F46	18	12121759	20861611	8739.85	96
F64	6	163793223	170691556	6898.33	96
F64	9	130833557	139401727	8568.17	96
F52	2	135397635	143919087	8521.45	96
F61	2	135397635	143919087	8521.45	96
F322	15	126945581	130335715	3390.14	96
F244	18	143716	8938737	8795.02	96
F185	4	5313342	7777110	2463.77	96
F882	15	126945581	130335715	3390.14	96
F824	16	73153511	79365542	6212.03	96
F920	2	143952061	148814990	4862.93	96
F946	5	87752623	96966391	9213.77	96
F1022	2	143496944	148536882	5039.94	96
F1204	9	125550806	129842730	4291.93	96
F1222	1	7352295	14156490	6804.2	96
F1292	16	73153511	79365542	6212.03	96
F1348	15	126945581	130335715	3390.14	96
F1350	9	125550806	129842730	4291.93	96
F212	8	8340568	12677646	4337.08	97
F166	8	29633457	37719122	8085.67	97
F234	16	16124194	21997957	5873.76	97
F328	8	8340568	12677646	4337.08	97
F742	8	29633457	37719122	8085.67	97
F1142	7	113749594	120191918	6442.32	97
F1184	2	17354966	26610361	9255.4	97
F1241	1	254772503	262904949	8132.45	97
F1280	7	86288972	95385191	9096.22	97
F1282	7	113749594	120191918	6442.32	97
F1390	18	46171480	52898591	6727.11	97
F1396	18	46171480	52898591	6727.11	97
F1350	15	1303186	6840614	5537.43	97
F18	18	47516664	55807287	8290.62	98
F28	1	22280467	28772718	6492.25	98
F46	1	22280467	28772718	6492.25	98
F46	11	48592209	56897900	8305.69	98
F62	11	58341	7440894	7382.55	98
F32	3	99594107	109112995	9518.89	98
F32	12	51248940	61028475	9779.54	98
F212	8	13897758	20300862	6403.1	98
F146	1	22280467	28772718	6492.25	98
F166	3	99594107	109112995	9518.89	98
F184	11	41441041	51140468	9699.43	98
F190	15	134099063	137903104	3804.04	98
F190	11	41441041	51140468	9699.43	98
F632	3	99594107	109112995	9518.89	98
F830	13	189793711	195093508	5299.8	98
F806	9	6867104	12107228	5240.12	98
F904	1	22280467	28772718	6492.25	98
F1023	4	5253019	7777110	2524.09	98
F1142	3	99594107	109112995	9518.89	98
F1184	1	22280467	28772718	6492.25	98
F1292	9	15489329	22608364	7119.04	98
F1388	5	87660717	97280351	9619.64	98
F1348	6	145392721	153140366	7747.65	98
F50	3	101087543	110028651	8941.11	99
F52	3	101087543	110028651	8941.11	99
F108	9	461788	6867104	6405.32	99
F184	3	101087543	110028651	8941.11	99
F206	3	101087543	110028651	8941.11	99
F322	8	13897758	20342484	6444.73	99
F468	9	461788	6867104	6405.32	99
F614	13	20118599	29965597	9847	99
F340	13	10567027	13106331	2539.3	99
F742	13	10567027	13106331	2539.3	99
F746	13	10567027	13106331	2539.3	99
F708	3	99594107	109142686	9548.58	99
F211	3	101087543	110028651	8941.11	99
F806	13	10567027	13106331	2539.3	99
F946	8	15413272	21808575	6395.3	99
F904	13	11597058	14889893	3292.84	99
F1190	9	461788	6867104	6405.32	99
F1286	14	131231978	135323133	4091.16	99
F190	18	11247266	20861611	9614.35	100
F262	16	66183817	71479695	5295.88	100
F610	6	33449962	42326976	8877.01	100
F302	4	108777146	113277535	4500.39	100
F946	13	191570027	196460966	4890.94	100
F1020	2	32799355	40607532	7808.18	100
F1022	12	42030251	48066819	6036.57	100
F1130	2	32799355	40607532	7808.18	100
F1206	4	112437066	116753753	4316.69	100
F1292	15	25354228	30585175	5230.95	100
F1388	8	13897758	20441982	6544.23	100
F16	9	19995937	25124057	5128.12	101
F28	9	19995937	25124057	5128.12	101
F132	5	23816873	32362858	8545.99	101
F52	5	23816873	32362858	8545.99	101
F112	11	61506648	66229869	4723.22	101
F112	15	105868893	114209429	8340.54	101
F146	11	61506648	66229869	4723.22	101
F166	15	105868893	114209429	8340.54	101
F190	5	66998857	76586482	9587.63	101
F322	15	105868893	114209429	8340.54	101
F560	15	105868893	114209429	8340.54	101
F610	5	23816873	32362858	8545.99	101
F632	15	105868893	114209429	8340.54	101
F74	5	23816873	32362858	8545.99	101
F760	8	124114381	130821518	6707.14	101
F812	14	132750970	138753511	6002.54	101
F830	13	244235	8952816	8708.58	101
F920	11	58341	7774586	7716.25	101
F924	6	27899607	35040992	7141.39	101
F924	5	23816873	32362858	8545.99	101
F1142	9	461788	6902675	6440.89	101
F1190	15	105868893	114209429	8340.54	101
F1204	1	7615171	14606493	6991.32	101
F1222	5	23816873	32362858	8545.99	101
F1241	5	23816873	32362858	8545.99	101
F1286	3	99480287	109142686	9662.4	101
F1280	11	61506648	66229869	4723.22	101
F1388	11	61506648	66229869	4723.22	101
F28	3	115678132	120158358	4480.23	102
F88	7	3989324	11781025	7791.7	102
F38	12	47724890	55662118	7937.23	102
F112	1	244930406	251083129	6152.72	102
F212	3	115678132	120158358	4480.23	102
F262	1	22025895	28772718	6746.82	102
F610	3	99462180	109142686	9680.51	102
F92	3	115678132	120158358	4480.23	102
F96	3	115678132	120158358	4480.23	102
F185	8	133632968	138876853	5243.89	102
F444	3	115678132	120158358	4480.23	102
F742	3	115678132	120158358	4480.23	102
F944	3	115678132	120158358	4480.23	102
F1142	13	192036342	197478363	5442.02	102
F1176	8	133632968	138876853	5243.89	102
F1184	8	133632968	138876853	5243.89	102
F1194	3	115678132	120158358	4480.23	102
F1222	11	45708937	53837835	8128.9	102
F1241	8	133632968	138876853	5243.89	102
F1292	3	123825816	132700427	8874.61	102
F1260	3	12231754	15703664	3471.91	102
F1388	3	115678132	120158358	4480.23	102
F1388	8	133632968	138876853	5243.89	102
F1396	8	133632968	138876853	5243.89	102
F1348	5	87197703	96592792	9395.09	102
F1310	8	133632968	138876853	5243.89	102
F42	3	101087543	110270777	9183.24	103
F64	3	101087543	110270777	9183.24	103
F146	11	70075943	79036960	8961.02	103
F544	11	70075943	79036960	8961.02	103
F562	3	101087543	110270777	9183.24	103
F244	6	33449962	42970844	9520.88	103
F172	3	101087543	110270777	9183.24	103
F74	3	101087543	110270777	9183.24	103
F74	6	33449962	42970844	9520.88	103
F185	11	70075943	79036960	8961.02	103
F340	3	101087543	110270777	9183.24	103
F732	1	8669156	15175382	6506.23	103
F708	2	17332293	27361409	10029.1	103
F760	11	70075943	79036960	8961.02	103
F946	3	101087543	110270777	9183.24	103
F1282	3	101087543	110270777	9183.24	103
F1284	11	70075943	79036960	8961.02	103
F1388	11	70075943	79036960	8961.02	103
F1310	6	78356984	85288079	6931.1	103
F1350	1	7352295	14606493	7254.2	103
F32	16	25512807	33030271	7517.47	104
F212	1	22025895	28878661	6852.77	104
F468	6	146907252	154679334	7772.08	104
F544	16	25512807	33030271	7517.47	104
F550	6	32284984	40361538	8076.56	104
F248	6	32284984	40361538	8076.56	104
F92	6	32284984	40361538	8076.56	104
F185	16	25512807	33030271	7517.47	104
F444	6	32284984	40361538	8076.56	104
F302	16	25512807	33030271	7517.47	104
F306	16	25512807	33030271	7517.47	104
F732	4	15043504	23650262	8606.76	104
F812	16	25512807	33030271	7517.47	104
F806	1	260414577	267215088	6800.51	104
F1184	3	110865481	115459650	4594.17	104
F1190	15	135677120	140216062	4538.94	104
F1194	16	25512807	33030271	7517.47	104
F1292	1	22025895	28878661	6852.77	104
F1396	16	25512807	33030271	7517.47	104
F16	3	115607707	120158358	4550.65	105
F64	2	16897157	27361409	10464.3	105
F52	4	14888215	23650262	8762.05	105
F108	18	10844392	20861611	10017.2	105
F250	1	244930406	251166477	6236.07	105
F262	15	126945581	131025468	4079.89	105
F262	3	115607707	120158358	4550.65	105
F562	3	115607707	120158358	4550.65	105
F614	18	10844392	20861611	10017.2	105
F306	15	126945581	131025468	4079.89	105
F806	3	115607707	120158358	4550.65	105
F1282	3	115607707	120158358	4550.65	105
F1380	4	80523972	90646811	10122.8	105
F16	10	59188006	69231514	10043.5	106
F50	10	59188006	69231514	10043.5	106
F62	7	10416287	20074761	9658.48	106
F212	8	124114381	131230153	7115.77	106
F74	14	129389884	132845711	3455.83	106
F328	14	6182030	14005092	7823.06	106
F746	14	72876839	81653018	8776.18	106
F1176	15	25354228	30861979	5507.75	106
F1184	10	59188006	69231514	10043.5	106
F1280	14	72876839	81653018	8776.18	106
F1380	15	105208638	114209429	9000.79	106
F142	11	58341	8015295	7956.95	107
F468	16	66183817	71742730	5558.91	107
F244	9	34364674	43464550	9099.88	107
F882	8	132967842	138100454	5132.61	107
F812	8	124518611	132222121	7703.51	107
F1194	7	10416287	20105440	9689.15	107
F1390	3	101087543	110379520	9291.98	107
F1396	3	101087543	110379520	9291.98	107
F1380	14	121141639	130175621	9033.98	107
F88	3	119470065	125339859	5869.8	108
F61	18	143716	10883964	10740.2	108
F166	9	17889578	24506145	6616.57	108
F544	5	4538771	10408888	5870.12	108
F550	18	143716	10883964	10740.2	108
F632	14	100967570	109659447	8691.88	108
F306	6	149478562	158323706	8845.15	108
F806	18	143716	10883964	10740.2	108
F1380	9	126082921	131779855	5696.94	108
F28	5	11671177	17773676	6102.5	109
F62	14	67596836	73758728	6161.89	109
F52	14	67596836	73758728	6161.89	109
F52	6	25814061	33365561	7551.5	109
F190	14	67596836	73758728	6161.89	109
F544	2	144638423	151354953	6716.53	109
F446	14	131343800	137058995	5715.2	109
F211	14	67596836	73758728	6161.89	109
F944	14	131343800	137058995	5715.2	109
F904	7	104267091	114300626	10033.5	109
F1176	14	131343800	137058995	5715.2	109
F1190	14	67596836	73758728	6161.89	109
F1194	14	67596836	73758728	6161.89	109
F1396	3	113752232	118257398	4505.17	109
F112	1	22025895	29483994	7458.1	110
F212	11	65597282	73360587	7763.31	110
F142	6	147163304	155269108	8105.81	110
F184	1	22025895	29483994	7458.1	110
F246	12	36618243	43234954	6616.71	110
F250	10	58944714	69231514	10286.8	110
F306	8	132202566	137028829	4826.26	110
F1020	17	49174047	58651427	9477.38	110
F1194	16	69880347	74457988	4577.64	110
F1390	15	118375	5788467	5670.09	110
F442	1	19123346	26247570	7124.23	111
F146	6	146907252	155269108	8361.86	111
F250	4	626787	6076891	5450.1	111
F322	6	146907252	155269108	8361.86	111
F550	11	69280369	79036960	9756.59	111
F746	3	99594107	109995239	10401.1	111
F920	16	32365753	42971479	10605.7	111
F944	15	125950863	130335715	4384.85	111
F976	11	69280369	79036960	9756.59	111
F1190	6	146907252	155269108	8361.86	111
F1260	17	934657	10276151	9341.5	111
F88	6	148383681	156191047	7807.37	112
F42	15	105868893	116553560	10684.7	112
F142	1	1016037	9725288	8709.25	112
F184	16	53731720	61932459	8200.74	112
F190	16	53731720	61932459	8200.74	112
F322	1	1016037	9725288	8709.25	112
F632	6	18227429	23457808	5230.38	112
F658	3	99539999	109995239	10455.2	112
F654	3	99539999	109995239	10455.2	112
F742	3	99539999	109995239	10455.2	112
F760	16	112292	6999307	6887.02	112
F760	8	28825039	37719122	8894.08	112
F882	8	118606542	125826488	7219.95	112
F920	6	3786822	11997205	8210.38	112
F1184	6	342277	8808215	8465.94	112
F1184	15	105868893	116553560	10684.7	112
F26	14	46974113	55617539	8643.43	113
F882	18	21154680	31285327	10130.6	113
F1282	14	100777158	109659447	8882.29	113
F62	13	195453959	205395806	9941.85	114
F184	12	49796869	61028475	11231.6	114
F282	9	461788	8184101	7722.31	114
F658	14	131231978	137058995	5827.02	114
F746	14	131231978	137058995	5827.02	114
F882	15	118375	6048741	5930.37	114
F976	15	20179261	29538989	9359.73	114
F1284	15	118375	6048741	5930.37	114
F1396	9	461788	8184101	7722.31	114
F1380	3	99539999	110028651	10488.7	114
F16	5	65400442	76586482	11186	115
F184	11	60230752	65847466	5616.72	115
F262	5	65400442	76586482	11186	115
F468	3	112509621	116923798	4414.18	115
F35	5	11671177	18185763	6514.59	115
F544	5	65400442	76586482	11186	115
F1130	9	129505007	139401727	9896.72	115
F16	15	110258817	121570012	11311.2	116
F46	5	64980276	76124308	11144	116
F62	15	118375	6230694	6112.32	116
F64	11	68644922	79036960	10392	116
F146	5	64980276	76124308	11144	116
F322	16	112292	7996957	7884.67	116
F614	17	522045	10359370	9837.33	116
F248	11	68644922	79036960	10392	116
F302	15	120963216	126031879	5068.66	116
F328	15	120963216	126031879	5068.66	116
F328	15	118375	6230694	6112.32	116
F904	5	64980276	76124308	11144	116
F1022	11	68644922	79036960	10392	116
F1184	5	64980276	76124308	11144	116
F1194	15	118375	6230694	6112.32	116
F1241	13	188749706	196115701	7366	116
F1241	11	67210458	75739177	8528.72	116
F1241	17	522045	10359370	9837.33	116
F1292	17	522045	10359370	9837.33	116
F1282	15	120963216	126031879	5068.66	116
F1380	11	68644922	79036960	10392	116
F28	8	133210032	138876853	5666.82	117
F64	7	586406	9912549	9326.14	117
F212	8	133210032	138876853	5666.82	117
F206	5	10167609	16074591	5906.98	117
F284	18	43771421	50970449	7199.03	117
F185	5	65400442	76924112	11523.7	117
F742	11	67163088	75739177	8576.09	117
F211	5	22463281	32362858	9899.58	117
F1190	8	7863958	12677646	4813.69	117
F1241	5	65400442	76924112	11523.7	117
F1282	15	134954924	140216062	5261.14	117
F1284	8	22294540	29154399	6859.86	117
F16	1	266390067	274180559	7790.49	118
F206	13	189009374	196394527	7385.15	118
F262	14	72876839	83519338	10642.5	118
F282	3	99539999	110270777	10730.8	118
F284	3	99539999	110270777	10730.8	118
F35	1	266390067	274180559	7790.49	118
F544	14	72876839	83519338	10642.5	118
F74	14	72876839	83519338	10642.5	118
F76	14	72876839	83519338	10642.5	118
F444	14	72876839	83519338	10642.5	118
F812	9	21105059	26997617	5892.56	118
F1023	12	49642408	61028475	11386.1	118
F1390	14	72876839	83519338	10642.5	118
F1396	14	72876839	83519338	10642.5	118
F88	1	2034528	11835585	9801.06	119
F32	9	5274140	10916935	5642.8	119
F262	13	14735656	24949201	10213.5	119
F35	7	11025466	22758480	11733	119
F172	13	191570027	198268252	6698.23	119
F76	13	191570027	198268252	6698.23	119
F306	13	191570027	198268252	6698.23	119
F1204	13	191570027	198268252	6698.23	119
F1206	13	191570027	198268252	6698.23	119
F1241	6	75704906	83250586	7545.68	119
F1280	6	75704906	83250586	7545.68	119
F302	9	34580839	44924334	10343.5	120
F1022	15	75063953	85052424	9988.47	120
F1241	15	6048741	17770557	11721.8	120
F1280	16	43963809	53339503	9375.69	120
F18	5	64189323	76124308	11935	121
F64	5	64189323	76124308	11935	121
F306	3	99539999	110329130	10789.1	121
F328	9	31989314	43624234	11634.9	121
F824	4	12600089	22001153	9401.07	121
F1282	11	60230752	66169514	5938.76	121
F1350	8	133127183	138876853	5749.67	121
F16	18	46680704	55807287	9126.58	122
F88	1	19864841	27098017	7233.18	122
F64	18	20535801	31285327	10749.5	122
F61	9	18354241	25124057	6769.82	122
F38	13	244235	9883821	9639.59	122
F108	13	17769967	29965597	12195.6	122
F184	5	64980276	76586482	11606.2	122
F206	9	18354241	25124057	6769.82	122
F250	18	20535801	31285327	10749.5	122
F544	9	18354241	25124057	6769.82	122
F610	13	17769967	29965597	12195.6	122
F632	13	17769967	29965597	12195.6	122
F234	13	17769967	29965597	12195.6	122
F302	13	244235	9883821	9639.59	122
F306	6	26030245	34949440	8919.2	122
F976	3	115678132	120789346	5111.22	122
F1176	13	17769967	29965597	12195.6	122
F1206	13	244235	9883821	9639.59	122
F1222	13	244235	9883821	9639.59	122
F1280	9	18354241	25124057	6769.82	122
F1284	7	586406	10263006	9676.6	122
F1388	7	586406	10263006	9676.6	122
F1388	9	129012278	139401727	10389.5	122
F1390	5	64980276	76586482	11606.2	122
F1348	9	18354241	25124057	6769.82	122
F1310	18	20535801	31285327	10749.5	122
F28	11	60310187	66226839	5916.65	123
F146	15	125287604	130335715	5048.11	123
F142	15	125287604	130335715	5048.11	123
F340	6	68661390	78564233	9902.84	123
F302	13	14400737	24949201	10548.5	123
F306	6	162751674	170691556	7939.88	123
F924	4	65339	6076891	6011.55	123
F1020	15	125287604	130335715	5048.11	123
F1022	15	125287604	130335715	5048.11	123
F1022	2	116503596	126120201	9616.61	123
F1282	8	133030377	138876853	5846.48	123
F62	9	6030770	12107228	6076.46	124
F132	5	64980276	76924112	11943.8	124
F52	5	64980276	76924112	11943.8	124
F32	6	68603999	78564233	9960.24	124
F212	9	6030770	12107228	6076.46	124
F442	6	68603999	78564233	9960.24	124
F108	3	99351366	110270777	10919.4	124
F142	13	199248484	208240759	8992.28	124
F614	3	99351366	110270777	10919.4	124
F654	14	129389884	133258634	3868.75	124
F302	5	64980276	76924112	11943.8	124
F882	6	2212895	10083143	7870.25	124
F882	9	461788	8997965	8536.18	124
F806	6	68603999	78564233	9960.24	124
F46	8	132934777	138876853	5942.08	125
F64	15	25354228	31970187	6615.96	125
F38	3	115129612	120262216	5132.6	125
F112	15	25354228	31970187	6615.96	125
F212	3	101087543	111453142	10365.6	125
F246	1	253756741	264482728	10726	125
F250	1	253756741	264482728	10726	125
F262	3	101087543	111453142	10365.6	125
F185	3	101087543	111453142	10365.6	125
F306	6	20003167	25926347	5923.18	125
F946	15	118375	6840614	6722.24	125
F944	15	33053880	45067295	12013.4	125
F1190	8	132934777	138876853	5942.08	125
F1190	15	25354228	31970187	6615.96	125
F1222	3	115129612	120262216	5132.6	125
F1282	8	113988990	123496573	9507.58	125
F88	5	64189323	76586482	12397.2	127
F184	14	90029410	101286229	11256.8	127
F284	10	57475586	69231514	11755.9	127
F468	4	117518657	122058519	4539.86	127
F302	3	101087543	111556261	10468.7	127
F306	10	57475586	69231514	11755.9	127
F830	12	26376192	39035616	12659.4	127
F920	10	56601064	67761666	11160.6	127
F1282	5	64189323	76586482	12397.2	127
F1310	4	4034399	7472267	3437.87	127
F944	4	3965542	7472267	3506.73	128
F1310	14	133367797	141719266	8351.47	128
F28	4	9713080	20074465	10361.4	129
F35	9	18354241	25564727	7210.49	129
F96	7	8711094	20363677	11652.6	129
F328	13	198090882	208240759	10149.9	129
F732	1	265753362	274180559	8427.2	129
F882	1	265753362	274180559	8427.2	129
F806	14	98514635	107794160	9279.53	129
F1023	15	75063953	86008239	10944.3	129
F1174	16	65518831	72091685	6572.85	129
F62	16	69880347	75737273	5856.93	130
F246	9	3132217	10628139	7495.92	130
F614	6	153414537	165464833	12050.3	130
F976	16	69880347	75737273	5856.93	130
F1174	8	130310313	137028829	6718.52	130
F1176	7	586406	10568009	9981.6	130
F1280	13	17429462	29965597	12536.1	130
F1284	16	69880347	75737273	5856.93	130
F1388	13	17429462	29965597	12536.1	130
F1390	16	69880347	75737273	5856.93	130
F1396	16	69880347	75737273	5856.93	130
F1350	1	258207702	267215088	9007.39	130
F1350	4	90378144	100012642	9634.5	130
F206	18	41121228	49242442	8121.22	131
F246	7	104267091	115653097	11386	131
F282	1	22025895	30847542	8821.65	131
F302	7	104267091	115653097	11386	131
F732	1	22025895	30847542	8821.65	131
F1020	7	104267091	115653097	11386	131
F1022	7	104267091	115653097	11386	131
F1023	7	104267091	115653097	11386	131
F1174	7	104267091	115653097	11386	131
F1194	18	41121228	49242442	8121.22	131
F1204	3	112603105	117843698	5240.59	131
F112	11	58341	10993351	10935	132
F146	11	58341	10993351	10935	132
F142	5	9607748	16074591	6466.84	132
F262	14	8178294	20923844	12745.6	132
F284	8	113988990	124012959	10024	132
F468	3	121566698	132700427	11133.7	132
F150	4	97021787	103570111	6548.32	132
F185	5	9607748	16074591	6466.84	132
F882	17	49753863	61462919	11709.1	132
F946	4	97021787	103570111	6548.32	132
F1176	15	102060078	114209429	12149.4	132
F1190	5	9607748	16074591	6466.84	132
F1380	14	8248055	21064006	12816	132
F42	4	4564148	7921863	3357.72	133
F112	1	161014	9725288	9564.27	133
F246	9	18354241	25673495	7319.26	133
F244	13	189793711	198268252	8474.54	133
F302	4	117452611	122310782	4858.17	133
F1380	15	126031879	131531613	5499.73	133
F88	16	23917143	33030271	9113.13	134
F61	14	129544197	133815179	4270.98	134
F142	8	5181591	10796231	5614.64	134
F190	9	16903413	25124057	8220.65	134
F262	7	112875421	121779461	8904.04	134
F732	15	120963216	127272391	6309.18	134
F824	1	19123346	27123079	7999.73	134
F806	7	8711094	21294230	12583.1	134
F1286	17	47252872	59368706	12115.8	134
F1282	6	18349390	25241461	6892.07	134
F52	6	145979331	158323706	12344.4	136
F92	14	129389884	133815179	4425.3	136
F708	16	112292	10650795	10538.5	136
F1174	13	13419396	23286736	9867.34	136
F1184	13	13419396	23286736	9867.34	136
F1184	6	142170580	155580578	13410	136
F1241	3	9878432	14894838	5016.41	136
F1280	7	42095708	53103004	11007.3	136
F1388	7	42095708	53103004	11007.3	136
F282	8	113988990	124253175	10264.2	137
F1023	8	129995443	137028829	7033.39	137
F52	3	112146578	117843698	5697.12	138
F282	15	123259379	129088338	5828.96	138
F211	3	112146578	117843698	5697.12	138
F882	6	16224309	23117465	6893.16	138
F806	16	69445154	75737273	6292.12	138
F944	4	106293182	113277535	6984.35	138
F250	13	197542059	208240759	10698.7	139
F550	1	253339402	265262290	11922.9	139
F185	16	58458332	66183817	7725.49	139
F444	1	253339402	265262290	11922.9	139
F812	16	58458332	66183817	7725.49	139
F42	6	145392721	158323706	12931	140
F544	13	188749706	198227544	9477.84	140
F1176	1	161014	10206931	10045.9	140
F38	15	30581301	43744925	13163.6	141
F282	4	80523972	94102672	13578.7	141
F35	6	6615639	19211695	12596.1	141
F172	15	30581301	43744925	13163.6	141
F46	3	99539999	111556261	12016.3	142
F32	2	131021105	142401364	11380.3	142
F142	8	132202566	138876853	6674.29	142
F142	2	131021105	142401364	11380.3	142
F166	9	4377887	12107228	7729.34	142
F190	8	121609989	130821518	9211.53	142
F282	4	3620920	7777110	4156.19	142
F1190	3	110865481	116910369	6044.89	142
F1388	2	131021105	142401364	11380.3	142
F1390	8	132202566	138876853	6674.29	142
F206	16	25512807	36353835	10841	143
F468	13	188749706	198995616	10245.9	143
F760	16	25512807	36353835	10841	143
F806	16	25512807	36353835	10841	143
F976	16	25512807	36353835	10841	143
F1280	3	115129612	120789346	5659.73	143
F1280	16	25512807	36353835	10841	143
F1284	3	115129612	120789346	5659.73	143
F1284	16	25512807	36353835	10841	143
F50	15	105868893	119483608	13614.7	144
F184	15	105868893	119483608	13614.7	144
F206	13	16711496	29965597	13254.1	144
F550	14	128740018	133581716	4841.7	144
F234	5	11671177	19309119	7637.94	144
F42	4	67284225	79493443	12209.2	145
F166	4	67284225	79493443	12209.2	145
F250	4	80523972	94666722	14142.8	145
F562	4	67284225	79493443	12209.2	145
F632	4	67284225	79493443	12209.2	145
F211	4	67284225	79493443	12209.2	145
F944	4	67284225	79493443	12209.2	145
F1176	4	67284225	79493443	12209.2	145
F1310	4	67284225	79493443	12209.2	145
F28	13	8049841	13106331	5056.49	146
F46	16	57973282	66183817	8210.54	146
F46	5	748065	10644697	9896.63	146
F468	15	125287604	131531613	6244.01	146
F244	5	11608543	19309119	7700.58	146
F74	5	11608543	19309119	7700.58	146
F96	5	11608543	19309119	7700.58	146
F185	5	19529008	32362858	12833.9	146
F211	5	11608543	19309119	7700.58	146
F812	8	4633971	10796231	6162.26	146
F920	5	11608543	19309119	7700.58	146
F904	13	189226565	199583603	10357	146
F1176	13	189226565	199583603	10357	146
F32	16	36477119	49074338	12597.2	147
F112	13	11597058	17922177	6325.12	147
F322	14	131231978	138753511	7521.53	147
F732	13	13419396	24949201	11529.8	147
F211	13	196442990	208240759	11797.8	147
F882	4	109019583	115839660	6820.08	147
F1022	15	25354228	33865479	8511.25	147
F1184	15	25354228	33865479	8511.25	147
F1194	16	36477119	49074338	12597.2	147
F1222	5	11569851	19309119	7739.27	147
F35	4	123689279	130822336	7133.06	148
F614	4	3965542	7921863	3956.32	148
F446	4	3965542	7921863	3956.32	148
F328	6	22213960	32149603	9935.64	148
F732	4	123689279	130822336	7133.06	148
F1282	4	123689279	130822336	7133.06	148
F32	14	2316862	14005092	11688.2	149
F262	2	142801028	151354953	8553.93	149
F610	14	2316862	14005092	11688.2	149
F746	15	118399751	125715152	7315.4	149
F924	6	75704906	85288079	9583.17	149
F944	5	11537240	19309119	7771.88	149
F1174	7	4475016	17063003	12588	149
F1204	6	75704906	85288079	9583.17	149
F1206	6	75704906	85288079	9583.17	149
F1286	8	6637313	12677646	6040.33	149
F18	4	23402420	37835899	14433.5	150
F614	14	6641352	19458764	12817.4	151
F248	7	7634633	20363677	12729	151
F74	7	7634633	20363677	12729	151
F1194	8	119943759	129380447	9436.69	151
F1204	4	8898979	20074465	11175.5	151
F18	11	67163088	79036960	11873.9	152
F284	4	108777146	115839660	7062.52	152
F544	4	108777146	115839660	7062.52	152
F328	11	67163088	79036960	11873.9	152
F1284	8	164462	7953062	7788.6	152
F1390	15	125287604	132020586	6732.98	152
F1390	4	108777146	115839660	7062.52	152
F742	2	120479238	130796876	10317.6	153
F920	8	6524731	12677646	6152.92	153
F1020	2	142401364	151354953	8953.59	153
F1023	2	129876434	141103138	11226.7	153
F35	3	120870358	132700427	11830.1	154
F185	7	5937750	19326113	13388.4	155
F904	3	8951669	14757320	5805.65	155
F184	15	25354228	34446981	9092.75	156
F302	14	128843941	135054099	6210.16	156
F306	1	2946467	14156490	11210	156
F62	6	157177938	169927307	12749.4	157
F468	12	26507054	40703215	14196.2	157
F74	15	30040027	43744925	13704.9	157
F302	7	4717571	17861661	13144.1	157
F882	13	6101419	12443799	6342.38	157
F1286	8	116743649	128197872	11454.2	157
F61	1	161014	11857192	11696.2	158
F38	11	45708937	59717163	14008.2	158
F146	14	6641352	20923844	14282.5	158
F142	14	6641352	20923844	14282.5	158
F184	4	99915087	107614930	7699.84	158
F468	11	45708937	59717163	14008.2	158
F882	4	99915087	107614930	7699.84	158
F1130	8	14261679	24980021	10718.3	158
F1260	7	586406	12491777	11905.4	158
F1396	15	110685801	123363010	12677.2	158
F1348	1	161014	11857192	11696.2	158
F64	8	18395926	29154399	10758.5	159
F38	7	22205854	34422959	12217.1	159
F1023	7	3676156	17063003	13386.8	159
F1142	7	22205854	34422959	12217.1	159
F1260	1	244930406	254176606	9246.2	159
F1280	10	53421390	69231514	15810.1	159
F1396	7	4422081	17861661	13439.6	159
F16	13	5107902	12283184	7175.28	160
F246	16	53731720	64064247	10332.5	160
F250	16	53731720	64064247	10332.5	160
F284	13	5107902	12283184	7175.28	160
F468	8	5764560	12677646	6913.09	160
F560	7	22205854	34502131	12296.3	160
F328	6	157177938	170319677	13141.7	160
F732	6	157177938	170319677	13141.7	160
F1022	14	6641352	21064006	14422.7	160
F1130	14	6641352	21064006	14422.7	160
F1142	15	126945581	133344283	6398.7	160
F1184	13	5107902	12283184	7175.28	160
F1184	12	36618243	46225901	9607.66	160
F1222	15	126945581	133344283	6398.7	160
F16	9	461788	10415234	9953.45	161
F46	8	18171874	29154399	10982.5	161
F212	6	20173955	29768034	9594.08	161
F206	8	130327935	138876853	8548.92	161
F1194	8	130327935	138876853	8548.92	161
F1222	9	461788	10415234	9953.45	161
F1241	11	51788430	64232975	12444.5	161
F1380	7	3482484	17063003	13580.5	161
F32	9	15489329	25564727	10075.4	162
F108	14	6641352	21379628	14738.3	162
F1184	11	58341	16202964	16144.6	162
F1190	11	58341	16202964	16144.6	162
F1388	11	58341	16202964	16144.6	162
F1310	14	6641352	21379628	14738.3	162
F190	2	33228273	49471635	16243.4	163
F282	5	12060846	21534750	9473.91	163
F468	1	22025895	34384414	12358.5	163
F1022	1	22025895	34384414	12358.5	163
F830	1	16858089	26247570	9389.48	164
F112	11	45708937	60406743	14697.8	165
F146	11	45708937	60406743	14697.8	165
F246	13	5107902	12443799	7335.9	165
F250	13	5107902	12443799	7335.9	165
F284	4	59304859	73187774	13882.9	165
F328	2	116468229	129156861	12688.6	165
F824	15	126739482	133344283	6604.8	166
F1206	16	63207558	71479695	8272.14	166
F544	16	66183817	74286692	8102.88	167
F610	17	34329730	46283294	11953.6	167
F328	9	461788	10599357	10137.6	167
F708	14	6182030	21064006	14882	167
F1204	15	126725046	133344283	6619.24	167
F206	18	17153845	31285327	14131.5	168
F88	9	461788	10628139	10166.4	169
F38	9	461788	10628139	10166.4	169
F442	14	41219078	55617539	14398.5	169
F108	14	41219078	55617539	14398.5	169
F206	16	69880347	79365542	9485.2	169
F284	4	626787	7472267	6845.48	169
F322	9	461788	10628139	10166.4	169
F550	14	41219078	55617539	14398.5	169
F614	14	41219078	55617539	14398.5	169
F632	14	41219078	55617539	14398.5	169
F234	14	41219078	55617539	14398.5	169
F150	14	41219078	55617539	14398.5	169
F172	14	41219078	55617539	14398.5	169
F340	14	41219078	55617539	14398.5	169
F342	14	41219078	55617539	14398.5	169
F824	14	41219078	55617539	14398.5	169
F830	14	41219078	55617539	14398.5	169
F1206	14	41219078	55617539	14398.5	169
F28	16	67809848	75737273	7927.43	170
F42	16	112292	15087612	14975.3	170
F206	8	20539848	30323536	9783.69	170
F812	3	101087543	113571643	12484.1	170
F1023	14	132070017	141719266	9649.25	170
F1260	3	101087543	113571643	12484.1	170
F88	4	122831654	130822336	7990.68	171
F166	7	21349121	34502131	13153	171
F248	7	21349121	34502131	13153	171
F74	7	21349121	34502131	13153	171
F96	7	21349121	34502131	13153	171
F812	11	65773310	79036960	13263.7	171
F1241	8	24112187	33874264	9762.08	171
F35	3	93461777	109741711	16279.9	172
F302	4	10001816	23650262	13648.4	172
F732	3	116225969	124238894	8012.93	172
F1286	4	10001816	23650262	13648.4	172
F1284	18	41121228	52998638	11877.4	172
F1348	3	116225969	124238894	8012.93	172
F61	18	16621635	31285327	14663.7	173
F142	18	16621635	31285327	14663.7	173
F246	18	16621635	31285327	14663.7	173
F262	18	16621635	31285327	14663.7	173
F322	18	16621635	31285327	14663.7	173
F306	18	16621635	31285327	14663.7	173
F708	8	14261679	25698737	11437.1	173
F211	8	14261679	25698737	11437.1	173
F806	11	65708803	79036960	13328.2	173
F1020	18	16621635	31285327	14663.7	173
F38	9	12463773	23916126	11452.4	174
F306	7	106499128	120564436	14065.3	174
F62	14	90029410	104685596	14656.2	175
F830	15	125950863	133344283	7393.42	175
F904	14	130049733	138429137	8379.41	175
F1184	3	93461777	110010693	16548.9	175
F1190	3	93461777	110010693	16548.9	175
F1194	14	90029410	104685596	14656.2	175
F1286	6	155831932	170691556	14859.6	175
F28	16	21772157	33030271	11258.1	176
F442	15	30040027	45067295	15027.3	176
F550	7	21349121	35085709	13736.6	176
F614	15	30040027	45067295	15027.3	176
F632	7	21349121	35085709	13736.6	176
F234	7	21349121	35085709	13736.6	176
F244	15	30040027	45067295	15027.3	176
F654	15	30040027	45067295	15027.3	176
F444	15	30040027	45067295	15027.3	176
F1190	7	21349121	35085709	13736.6	176
F1194	11	65597282	79036960	13439.7	176
F1206	7	21349121	35085709	13736.6	176
F1280	4	6776610	15434757	8658.15	176
F1388	4	6776610	15434757	8658.15	176
F1388	9	12241499	23916126	11674.6	176
F250	3	93131593	109995239	16863.6	177
F322	8	4896260	12677646	7781.39	177
F924	3	115607707	123358327	7750.62	177
F1142	16	19807872	30474532	10666.7	177
F1282	4	109019583	116850033	7830.45	177
F1284	9	12125877	23916126	11790.2	177
F185	17	34961528	48211267	13249.7	178
F780	9	114223572	129288386	15064.8	178
F1020	7	4475016	20052479	15577.5	178
F112	7	20219344	34422959	14203.6	179
F1194	18	16144023	31285327	15141.3	179
F1204	7	20219344	34422959	14203.6	179
F1241	7	20219344	34422959	14203.6	179
F1282	9	461788	10916935	10455.1	179
F1388	3	95239342	110779313	15540	179
F560	9	1177591	12107228	10929.6	180
F185	14	131692256	141719266	10027	180
F1184	13	189793711	202975105	13181.4	181
F185	15	13357619	29538989	16181.4	182
F1282	14	6182030	22685459	16503.4	182
F50	9	13574260	25564727	11990.5	183
F52	7	4717571	20363677	15646.1	183
F61	7	4717571	20363677	15646.1	183
F284	16	69024875	79365542	10340.7	183
F1174	3	12034933	27051084	15016.2	183
F1194	11	48566291	63096569	14530.3	183
F146	4	109249636	117452611	8202.98	184
F211	4	122083758	130822336	8738.58	184
F142	7	19615474	34422959	14807.5	185
F468	9	113189427	129842730	16653.3	185
F211	1	252547401	267215088	14667.7	186
F924	3	104472528	115435137	10962.6	186
F88	14	42987243	57217113	14229.9	187
F924	15	125287604	133344283	8056.68	187
F882	15	29844258	45468891	15624.6	188
F732	3	97127027	112007935	14880.9	189
F1286	15	29778184	45468891	15690.7	189
F64	14	63781108	74299151	10518	190
F328	4	9274814	23650262	14375.4	190
F1020	17	32916857	45892419	12975.6	190
F1292	18	14798688	31285327	16486.6	190
F550	1	15024865	25637962	10613.1	191
F708	14	129389884	138155541	8765.66	191
F211	14	129389884	138155541	8765.66	191
F614	8	4176147	12677646	8501.5	192
F328	3	112146578	120158358	8011.78	192
F1284	3	95239342	111453142	16213.8	192
F18	9	461788	11850796	11389	194
F150	6	10083143	23457808	13374.7	195
F760	9	461788	11995464	11533.7	195
F830	17	41015728	58935015	17919.3	195
F1292	14	62250696	73118420	10867.7	195
F1396	16	36477119	53216674	16739.6	195
F42	9	461788	12107228	11645.4	196
F206	12	44557296	61028475	16471.2	196
F732	9	461788	12107228	11645.4	196
F708	9	461788	12107228	11645.4	196
F211	9	461788	12107228	11645.4	196
F28	14	41219078	57126104	15907	197
F46	14	41219078	57126104	15907	197
F64	14	41219078	57126104	15907	197
F64	7	22205854	39132277	16926.4	197
F262	14	41219078	57126104	15907	197
F468	1	244930406	258207702	13277.3	197
F544	14	41219078	57126104	15907	197
F610	14	41219078	57126104	15907	197
F74	14	41219078	57126104	15907	197
F76	14	41219078	57126104	15907	197
F185	14	41219078	57126104	15907	197
F444	14	41219078	57126104	15907	197
F306	14	41219078	57126104	15907	197
F732	14	41219078	57126104	15907	197
F746	14	41219078	57126104	15907	197
F708	14	41219078	57126104	15907	197
F812	14	41219078	57126104	15907	197
F920	14	41219078	57126104	15907	197
F924	14	41219078	57126104	15907	197
F946	14	41219078	57126104	15907	197
F904	14	41219078	57126104	15907	197
F1176	14	41219078	57126104	15907	197
F1190	13	188091338	202975105	14883.8	197
F1241	14	41219078	57126104	15907	197
[truncated: 450 more rows]
