# Supplementary material for: Genomic Scan for Runs of Homozygosity and Identification of Candidate Genes Under Domestication in Fengjing Pigs
Source: Life (Basel). 2025 Nov 28;15(12):1823. doi: 10.3390/life15121823 (PMC12735110; doi:10.3390/life15121823)
Supplement: Supplementary file 1 [file life-15-01823-s001.zip › life-3975205-supplementary/Supplementary File-life-3975205/Table S3.xlsx]

## Sheet: FJ.ROH.hom.top0.01
Table S3. The list of the top 0.1% of SNPs with the highest frequency of occurrence in ROHs
Chromosomes	Position	SNP	Gene start	Gene end	Gene ID	Gene name/Gene class
3	101149888	ASGA0015589	101089243	101362723	ENSSSCG00000008478	SOS1
3	101361624	WU_10.2_3_107464990	101332170	101449171	ENSSSCG00000040621	ARHGEF33
3	101361624	WU_10.2_3_107464990	101089243	101362723	ENSSSCG00000008478	SOS1
3	101479314	DRGA0004115	101458930	101587042	ENSSSCG00000008479	DHX57
3	101510775	DRGA0004116	101458930	101587042	ENSSSCG00000008479	DHX57
3	101529738	MARC0012871	101458930	101587042	ENSSSCG00000008479	DHX57
3	101645409	ASGA0103553	101617521	101753125	ENSSSCG00000008486	GALM
3	101695460	WU_10.2_3_107840056	101617521	101753125	ENSSSCG00000008486	GALM
3	101799113	WU_10.2_3_107916818	101753278	101802062	ENSSSCG00000020878	HNRNPLL
3	102216583	ALGA0020457	102215140	102424775	ENSSSCG00000008488	RMDN2
3	102228378	WU_10.2_3_108480972	102215140	102424775	ENSSSCG00000008488	RMDN2
3	102280682	CASI0005144	102215140	102424775	ENSSSCG00000008488	RMDN2
3	102565853	ALGA0020470	102538586	102567814	ENSSSCG00000021359	CDC42EP3
3	102795593	DBWU0001074	102792720	102823026	ENSSSCG00000008491	QPCT
3	102822552	M1GA0004558	102792720	102823026	ENSSSCG00000008491	QPCT
3	102864025	DRGA0004124	102842229	102944085	ENSSSCG00000008495	PRKD3
3	102906470	ALGA0020475	102842229	102944085	ENSSSCG00000008495	PRKD3
3	103250870	MARC0058316	103249884	103351902	ENSSSCG00000008499	STRN
3	103453876	ALGA0020500	103377572	103492964	ENSSSCG00000008501	VIT
3	103479954	MARC0092510	103377572	103492964	ENSSSCG00000008501	VIT
3	103616500	DIAS0000304	103612659	103815997	ENSSSCG00000008504	CRIM1
3	104786353	ALGA0120920	104717749	104851278	ENSSSCG00000044766	lncRNA
3	106237712	H3GA0010308	106229526	106242799	ENSSSCG00000047226	lncRNA
3	106337603	WU_10.2_3_113266474	106300750	106724934	ENSSSCG00000008510	LTBP1
3	106363377	ALGA0020652	106300750	106724934	ENSSSCG00000008510	LTBP1
3	106649932	WU_10.2_3_113598607	106300750	106724934	ENSSSCG00000008510	LTBP1
3	106803035	ASGA0015801	106798619	106812476	ENSSSCG00000050704	lncRNA
3	106811865	ASGA0015798	106798619	106812476	ENSSSCG00000050704	lncRNA
3	106875627	ALGA0020704	106821423	106999102	ENSSSCG00000008512	TTC27
3	106893956	H3GA0010323	106821423	106999102	ENSSSCG00000008512	TTC27
3	106906899	H3GA0010326	106821423	106999102	ENSSSCG00000008512	TTC27
3	106918385	ASGA0015808	106821423	106999102	ENSSSCG00000008512	TTC27
3	106942571	ALGA0020707	106821423	106999102	ENSSSCG00000008512	TTC27
3	106984694	MARC0088994	106821423	106999102	ENSSSCG00000008512	TTC27
3	107029267	DIAS0000124	107013424	107269409	ENSSSCG00000008513	BIRC6
3	107056601	WU_10.2_3_113999333	107013424	107269409	ENSSSCG00000008513	BIRC6
3	107106422	MARC0080852	107013424	107269409	ENSSSCG00000008513	BIRC6
3	107107965	MARC0045443	107013424	107269409	ENSSSCG00000008513	BIRC6
3	107499025	ASGA0015820	107439810	107508927	ENSSSCG00000008517	SPAST
3	107530867	MARC0083153	107520642	107533496	ENSSSCG00000008516	DPY30
3	107555540	WU_10.2_3_114407409	107542095	107658455	ENSSSCG00000008515	MEMO1
3	107625764	DRGA0004192	107542095	107658455	ENSSSCG00000008515	MEMO1
3	108010654	ASGA0105798	107986528	108080151	ENSSSCG00000008522	XDH
3	108128059	WU_10.2_3_114853023	108103632	108134889	ENSSSCG00000035987	EHD3
3	108157833	H3GA0010343	108151519	108190047	ENSSSCG00000024781	CAPN14
3	108248961	WU_10.2_3_114974075	108223995	108620615	ENSSSCG00000008524	GALNT14
3	108284349	H3GA0010357	108223995	108620615	ENSSSCG00000008524	GALNT14
3	108304156	H3GA0010358	108223995	108620615	ENSSSCG00000008524	GALNT14
3	108374942	H3GA0010371	108223995	108620615	ENSSSCG00000008524	GALNT14
3	108426470	M1GA0004587	108223995	108620615	ENSSSCG00000008524	GALNT14
3	108588043	SIRI0001126	108531147	108620616	ENSSSCG00000020986	CAPN13
3	108588043	SIRI0001126	108223995	108620615	ENSSSCG00000008524	GALNT14
3	108605702	ALGA0020799	108531147	108620616	ENSSSCG00000020986	CAPN13
3	108605702	ALGA0020799	108223995	108620615	ENSSSCG00000008524	GALNT14
3	108610168	WU_10.2_3_115304005	108531147	108620616	ENSSSCG00000020986	CAPN13
3	108610168	WU_10.2_3_115304005	108223995	108620615	ENSSSCG00000008524	GALNT14
3	108619474	3_115294692	108531147	108620616	ENSSSCG00000020986	CAPN13
3	108619474	3_115294692	108223995	108620615	ENSSSCG00000008524	GALNT14
3	108860602	WU_10.2_3_115562559	108690878	108882022	ENSSSCG00000025901	LCLAT1
3	109042747	ASGA0015921	109010643	109105529	ENSSSCG00000047344	protein_coding
6	78756786	ALGA0117594	78747649	78758813	ENSSSCG00000028045	MUL1
6	78884311	ASGA0083165	78863190	78884644	ENSSSCG00000003506	PINK1
6	78887635	M1GA0026207	78885268	78895853	ENSSSCG00000003505	DDOST
6	78939459	M1GA0026873	78897872	78953024	ENSSSCG00000003508	KIF17
6	79059015	MARC0035297	79022131	79382062	ENSSSCG00000003512	EIF4G3
6	79281683	ASGA0028579	79022131	79382062	ENSSSCG00000003512	EIF4G3
6	79343751	ALGA0035645	79022131	79382062	ENSSSCG00000003512	EIF4G3
6	79421252	ALGA0108273	79408328	79466106	ENSSSCG00000003513	ECE1
6	79434987	H3GA0054986	79408328	79466106	ENSSSCG00000003513	ECE1
6	79872328	ASGA0028613	79849687	79958271	ENSSSCG00000003514	HSPG2
6	79954648	ASGA0028587	79849687	79958271	ENSSSCG00000003514	HSPG2
6	80069549	MARC0003889	80035122	80089233	ENSSSCG00000003520	CDC42
6	80535145	MARC0020951	80516428	80550588	ENSSSCG00000003523	EPHA8
6	80582130	MARC0026937	80576508	80584771	ENSSSCG00000042371	lncRNA
6	80596702	DBWU0000032	80592478	80597459	ENSSSCG00000038706	C1QC
6	80596783	DBWU0000033	80592478	80597459	ENSSSCG00000038706	C1QC
6	80603591	ALGA0114670	80601665	80607471	ENSSSCG00000033512	C1QB
6	80741615	H3GA0054108	80649143	80843567	ENSSSCG00000003527	EPHB2
6	80742667	ALGA0121064	80649143	80843567	ENSSSCG00000003527	EPHB2
6	80873393	H3GA0018314	80870866	80885015	ENSSSCG00000003529	LACTBL1
6	80947042	ALGA0111913	80903496	80971595	ENSSSCG00000003531	KDM1A
6	81025152	ASGA0095515	80973263	81073803	ENSSSCG00000003532	LUZP1
6	81609725	ALGA0110359	81605965	81630421	ENSSSCG00000027827	GALE
6	81609725	ALGA0110359	81601437	81730657	ENSSSCG00000023191	LYPLA2
6	82039564	ASGA0097426	82014046	82050236	ENSSSCG00000003539	GRHL3
6	82044160	ASGA0098385	82014046	82050236	ENSSSCG00000003539	GRHL3
6	82048174	ASGA0087148	82014046	82050236	ENSSSCG00000003539	GRHL3
6	82148927	MARC0021944	82111655	82165687	ENSSSCG00000003543	NIPAL3
6	82206286	H3GA0053444	82186368	82281641	ENSSSCG00000003547	NCMAP
6	82206286	H3GA0053444	82186368	82226130	ENSSSCG00000024818	RCAN3
6	82212255	ASGA0089070	82186368	82281641	ENSSSCG00000003547	NCMAP
6	82212255	ASGA0089070	82186368	82226130	ENSSSCG00000024818	RCAN3
16	27608306	ALGA0120801	27537885	27631130	ENSSSCG00000021208	SELENOP
16	27618318	ASGA0106422	27537885	27631130	ENSSSCG00000021208	SELENOP
16	27623105	ASGA0105922	27537885	27631130	ENSSSCG00000021208	SELENOP
16	27743279	WU_10.2_16_29287377	27738615	27757915	ENSSSCG00000016868	protein_coding
16	27877615	DRGA0016013	27858157	27930361	ENSSSCG00000016873	NIM1K
16	27993006	ALGA0089931	27985167	28011237	ENSSSCG00000016871	CCL28
16	28060593	DIAS0002738	28058264	28094452	ENSSSCG00000016876	C5orf34
16	28060593	DIAS0002738	28027421	28094389	ENSSSCG00000032979	TMEM267
16	28082910	ALGA0089955	28058264	28094452	ENSSSCG00000016876	C5orf34
16	28082910	ALGA0089955	28027421	28094389	ENSSSCG00000032979	TMEM267
16	28118638	INRA0051369	28098579	28134275	ENSSSCG00000016874	PAIP1
16	28188551	ALGA0089953	28157307	28250961	ENSSSCG00000016877	NNT
16	28235375	WU_10.2_16_29742940	28157307	28250961	ENSSSCG00000016877	NNT
16	28750263	MARC0013435	28695469	28777541	ENSSSCG00000016878	FGF10
16	28752545	ALGA0089964	28695469	28777541	ENSSSCG00000016878	FGF10
16	29451167	ASGA0084351	29439263	29809748	ENSSSCG00000026527	HCN1
16	29471610	ALGA0112424	29439263	29809748	ENSSSCG00000026527	HCN1
16	29510913	ALGA0090009	29439263	29809748	ENSSSCG00000026527	HCN1
16	29555246	ALGA0090013	29439263	29809748	ENSSSCG00000026527	HCN1
16	29597058	ALGA0090017	29439263	29809748	ENSSSCG00000026527	HCN1
16	29617248	ALGA0090018	29439263	29809748	ENSSSCG00000026527	HCN1
16	29640478	ASGA0072851	29439263	29809748	ENSSSCG00000026527	HCN1
16	29698357	ALGA0090020	29439263	29809748	ENSSSCG00000026527	HCN1
16	29748149	MARC0045601	29439263	29809748	ENSSSCG00000026527	HCN1
16	30172793	ALGA0112053	30121054	30287793	ENSSSCG00000029484	EMB
16	30283095	ALGA0105400	30121054	30287793	ENSSSCG00000029484	EMB
16	30307200	ASGA0102488	30304760	30486414	ENSSSCG00000016882	PARP8
16	30387640	DRGA0016047	30304760	30486414	ENSSSCG00000016882	PARP8
16	30409709	ALGA0090039	30304760	30486414	ENSSSCG00000016882	PARP8
16	30474532	MARC0064448	30304760	30486414	ENSSSCG00000016882	PARP8
16	32055407	MARC0006026	32032312	32141585	ENSSSCG00000043835	protein_coding
16	32365753	CASI0008095	32336292	32437103	ENSSSCG00000016887	ITGA2
16	32932796	WU_10.2_16_34938863	32874450	32987828	ENSSSCG00000016893	NDUFS4
